# Supplementary material for: Use of an Activated Beta-Catenin to Identify Wnt Pathway Target Genes in Caenorhabditis elegans, Including a Subset of Collagen Genes Expressed in Late Larval Development
Source: G3 (Bethesda). 2014 Feb 25;4(4):733–47. doi: 10.1534/g3.113.009522 (PMC4059243; doi:10.1534/g3.113.009522)
Supplement: Supporting Information [file supp_g3.113.009522_FileS1.zip › FileS1/FileS1.xlsx]

## Sheet: all cols
Gene WB ID	Gene Name	Sequence Name
WBGene00000251	bli-1	C09G5.6
WBGene00000252	bli-2	F59E12.12
WBGene00000527	cle-1	C36B1.1
WBGene00000583	cof-2	C48E7.5
WBGene00000599	col-10	B0222.8
WBGene00000675	col-101	K02D7.3
WBGene00000676	col-102	C18H7.3
WBGene00000677	col-103	F56B3.1
WBGene00000678	col-104	F58F6.1
WBGene00000679	col-105	F58F6.2
WBGene00000680	col-106	Y77E11A.15
WBGene00000681	col-107	C34H4.4
WBGene00000682	col-108	Y41D4A.2
WBGene00000683	col-109	Y38C1BA.3
WBGene00000684	col-110	F19C7.7
WBGene00000685	col-111	F29B9.9
WBGene00000686	col-112	Y73B6BL.34
WBGene00000687	col-113	C34D4.15
WBGene00000688	col-114	D2024.8
WBGene00000689	col-115	Y42H9B.1
WBGene00000690	col-116	F17E9.1
WBGene00000691	col-117	T28C6.4
WBGene00000692	col-118	T11B7.3
WBGene00000693	col-119	C53B4.5
WBGene00000601	col-12	F15H10.1
WBGene00000694	col-120	Y11D7A.11
WBGene00000695	col-121	F56D5.1
WBGene00000696	col-122	T05A1.2
WBGene00000697	col-123	W08D2.6
WBGene00000698	col-124	C24F3.6
WBGene00000699	col-125	C29F4.1
WBGene00000700	col-126	F54D1.2
WBGene00000702	col-128	F12F6.9
WBGene00000703	col-129	M18.1
WBGene00000602	col-13	F15H10.2
WBGene00000704	col-130	F08G5.4
WBGene00000705	col-131	C39E9.3
WBGene00000706	col-132	C39E9.9
WBGene00000707	col-133	F52B11.4
WBGene00000708	col-135	M199.5
WBGene00000709	col-136	Y51H4A.28
WBGene00000710	col-137	Y51H4A.9
WBGene00000711	col-138	C52D10.13
WBGene00000712	col-139	F41F3.4
WBGene00000603	col-14	C46A5.3
WBGene00000713	col-140	F26F12.1
WBGene00000714	col-141	T15B7.5
WBGene00000715	col-142	T15B7.4
WBGene00000716	col-143	T15B7.3
WBGene00000717	col-144	B0222.6
WBGene00000718	col-145	B0222.7
WBGene00000719	col-146	T06E4.6
WBGene00000720	col-147	T06E4.4
WBGene00000721	col-148	C12D8.8
WBGene00000722	col-149	B0024.1
WBGene00000723	col-150	B0024.2
WBGene00000724	col-151	AC3.6
WBGene00000725	col-152	F32G8.5
WBGene00000726	col-153	F17C11.3
WBGene00000727	col-154	F55C10.2
WBGene00000728	col-155	F55C10.3
WBGene00000729	col-156	F57B7.3
WBGene00000730	col-157	T11F9.9
WBGene00000731	col-158	D2023.7
WBGene00000732	col-159	F57B1.3
WBGene00000733	col-160	F57B1.4
WBGene00000734	col-161	C50B6.4
WBGene00000735	col-162	Y2H9A.3
WBGene00000736	col-163	F46B3.17
WBGene00000737	col-164	T21D9.1
WBGene00000738	col-165	F14H12.1
WBGene00000739	col-166	T07H6.3
WBGene00000740	col-167	T10E10.2
WBGene00000741	col-168	T10E10.1
WBGene00000742	col-169	T10E10.5
WBGene00000606	col-17	F11G11.10
WBGene00000743	col-170	T10E10.6
WBGene00000744	col-171	T10E10.7
WBGene00000745	col-172	F38B6.5
WBGene00000746	col-173	F41C6.5
WBGene00000747	col-174	F46C8.2
WBGene00000748	col-175	C35B8.1
WBGene00000749	col-176	ZC373.7
WBGene00000750	col-177	F59F3.2
WBGene00000751	col-178	C34F6.2
WBGene00000752	col-179	C34F6.3
WBGene00000753	col-180	C44C10.1
WBGene00000754	col-181	W03G11.1
WBGene00000755	col-182	R09A8.4
WBGene00000756	col-183	F02D10.1
WBGene00000757	col-184	F15A2.1
WBGene00000758	col-185	H06A10.2
WBGene00000759	col-186	E03G2.4
WBGene00000760	col-187	C30F2.1
WBGene00000608	col-19	ZK1193.1
WBGene00000593	col-2	W01B6.7
WBGene00000609	col-20	F11G11.11
WBGene00000594	col-3	T28C6.6
WBGene00000610	col-33	F36A4.6
WBGene00000611	col-34	F36A4.10
WBGene00000612	col-35	C15A11.1
WBGene00000613	col-36	C27H5.5
WBGene00000614	col-37	ZK863.2
WBGene00000615	col-38	F54C9.4
WBGene00000616	col-39	C09G5.4
WBGene00000617	col-40	T13B5.4
WBGene00000618	col-41	T10B10.1
WBGene00000620	col-43	ZC513.8
WBGene00000621	col-44	F54B11.2
WBGene00000622	col-45	F53G12.7
WBGene00000623	col-46	Y18H1A.13
WBGene00000624	col-47	Y18H1A.12
WBGene00000625	col-48	Y54E10BL.2
WBGene00000626	col-49	K09H9.3
WBGene00000627	col-50	T28F2.6
WBGene00000628	col-51	T28F2.8
WBGene00000629	col-52	D1007.2
WBGene00000630	col-53	M01A12.1
WBGene00000631	col-54	F33D11.3
WBGene00000632	col-55	T05E7.2
WBGene00000633	col-56	T08B2.2
WBGene00000634	col-58	F26B1.4
WBGene00000636	col-60	F22D6.10
WBGene00000637	col-61	C01H6.1
WBGene00000638	col-62	C15A11.6
WBGene00000639	col-63	ZK265.2
WBGene00000640	col-64	F52F12.2
WBGene00000641	col-65	K08C9.4
WBGene00000642	col-66	F15D3.3
WBGene00000644	col-68	C50D2.4
WBGene00000645	col-69	K01A2.7
WBGene00000596	col-7	C15A11.5
WBGene00000646	col-70	H17B01.2
WBGene00000647	col-71	Y49F6B.10
WBGene00000648	col-72	W09G10.1
WBGene00000649	col-73	F11G11.12
WBGene00000650	col-74	ZK1248.2
WBGene00000651	col-75	K03H9.2
WBGene00000652	col-76	M110.1
WBGene00000653	col-77	M195.1
WBGene00000654	col-78	W07A12.5
WBGene00000655	col-79	C09G5.3
WBGene00000597	col-8	F11H8.3
WBGene00000656	col-80	C09G5.5
WBGene00000657	col-81	F38A3.1
WBGene00000658	col-83	F33A8.9
WBGene00000659	col-84	K12D12.3
WBGene00000660	col-85	T21B4.2
WBGene00000661	col-86	Y81G3A.5
WBGene00000662	col-87	Y39G8C.4
WBGene00000663	col-88	W05G11.3
WBGene00000664	col-89	F17C8.2
WBGene00000598	col-9	F54B11.1
WBGene00000665	col-90	C29E4.1
WBGene00000666	col-91	F09G8.6
WBGene00000667	col-92	W05B2.6
WBGene00000668	col-93	W05B2.5
WBGene00000669	col-94	W05B2.1
WBGene00000670	col-95	Y41C4A.16
WBGene00000671	col-96	Y41C4A.19
WBGene00000672	col-97	ZK1010.7
WBGene00000673	col-98	F14F7.1
WBGene00000674	col-99	F29C4.8
WBGene00001072	dpy-10	T14B4.7
WBGene00001074	dpy-13	F30B5.1
WBGene00001075	dpy-14	H27M09.4
WBGene00001076	dpy-17	F54D8.1
WBGene00001064	dpy-2	T14B4.6
WBGene00001065	dpy-3	EGAP7.1
WBGene00001066	dpy-4	Y41E3.2
WBGene00001067	dpy-5	F27C1.8
WBGene00001069	dpy-7	F46C8.6
WBGene00001070	dpy-8	C31H2.2
WBGene00001071	dpy-9	T21D12.2
WBGene00001263	emb-9	K04H4.1
WBGene00010343	F59F5.4	F59F5.4
WBGene00002280	let-2	F01G12.5
WBGene00003057	lon-3	ZK836.1
WBGene00003169	mec-5	E03G2.3
WBGene00004300	ram-2	F38A3.2
WBGene00004394	rol-1	Y57A10A.11
WBGene00004397	rol-6	T01B7.7
WBGene00004398	rol-8	ZK1290.3
WBGene00005016	sqt-1	B0491.2
WBGene00005017	sqt-2	C01B12.1
WBGene00005018	sqt-3	F23H12.4
WBGene00006845	unc-122	F11C3.2
WBGene00013489	Y69H2.14	Y69H2.14

## Sheet: col dev data
Gene Name	Sequence Name	e emb	l emb	L1	L2	L3	L4	YA	highest	total	%lemb	%L1	%L2	%L3	%L4	%Ad		highest	2nd high	3rd high	4th high		peak?
col-121	F56D5.1	5.44	10.5	0	0	0	0	0	10.5	10.5	1	0	0	0	0	0		1	0	0	0		late embryo
col-135	M199.5	0	0	0	0	0	0	0.62	0.62	0.62	0	0	0	0	0	1		1	0	0	0		adult
col-151	AC3.6	0	0	0.01	0	0	0	0	0.01	0.01	0	1	0	0	0	0		1	0	0	0		L1
col-72	W09G10.1	0	0	0	0.01	0	0	0	0.01	0.01	0	0	1	0	0	0		1	0	0	0		L2
col-74	ZK1248.2	13.85	20.48	0	0	0	0	0	20.48	20.48	1	0	0	0	0	0		1	0	0	0		late embryo
dpy-17	F54D8.1	52.61	122.55	0.05	0	0.02	0	0.02	122.55	122.64	0.999266	0.000407697	0	0.000163079	0	0.000163079		0.999266	0.000407697	0.000163079	0.000163079		late embryo
dpy-14	H27M09.4	76.3	147.29	0.08	0.01	0	0.01	0.01	147.29	147.4	0.999254	0.000542741	6.78426e-05	0	6.78426e-05	6.78426e-05		0.999254	0.000542741	6.78426e-05	6.78426e-05		late embryo
col-165	F14H12.1	15.1	23.44	0	0.01	0.01	0.02	0	23.44	23.48	0.998296	0	0.000425894	0.000425894	0.000851789	0		0.998296	0.000851789	0.000425894	0.000425894		late embryo
col-95	Y41C4A.16	0	0.01	0	0.01	0	0	1.01	1.01	1.03	0.00970874	0	0.00970874	0	0	0.980583		0.980583	0.00970874	0.00970874	0		adult
col-8	F11H8.3	0	0.01	0	0.01	0.12	0.43	28.52	28.52	29.09	0.000343761	0	0.000343761	0.00412513	0.0147817	0.980406		0.980406	0.0147817	0.00412513	0.000343761		adult
col-143	T15B7.3	0	0	0	0.02	0.16	0.09	9.91	9.91	10.18	0	0	0.00196464	0.0157171	0.00884086	0.973477		0.973477	0.0157171	0.00884086	0.00196464		adult
col-101	K02D7.3	0.01	0	0.12	0.02	0.22	0.12	14.38	14.38	14.86	0	0.00807537	0.0013459	0.0148048	0.00807537	0.967699		0.967699	0.0148048	0.00807537	0.00807537		adult
col-119	C53B4.5	0.01	0.01	0	0.03	0.23	1.38	43.89	43.89	45.54	0.000219587	0	0.000658762	0.00505051	0.030303	0.963768		0.963768	0.030303	0.00505051	0.000658762		adult
col-63	ZK265.2	0.07	0.02	0	0	0.53	38.67	1.36	38.67	40.58	0.000492854	0	0	0.0130606	0.952932	0.033514		0.952932	0.033514	0.0130606	0.000492854		L4
col-87	Y39G8C.4				0.000677056	0	3.55297e-05	0	0.000677056	0.000712586			0.95014	0	0.0498602	0		0.95014	0.0498602	0	0		L2
rol-1	Y57A10A.11	0	0	0	0	0.65	36.69	1.59	36.69	38.93	0	0	0	0.0166966	0.942461	0.0408425		0.942461	0.0408425	0.0166966	0		L4
col-49	K09H9.3	0	0	0	0	0.77	36.73	1.55	36.73	39.05	0	0	0	0.0197183	0.940589	0.0396927		0.940589	0.0396927	0.0197183	0		L4
col-175	C35B8.1	0	0	0	0	1.15	44.8	2.09	44.8	48.04	0	0	0	0.0239384	0.932556	0.0435054		0.932556	0.0435054	0.0239384	0		L4
col-138	C52D10.13	0	0.02	0	0.02	1.23	41.18	1.73	41.18	44.18	0.000452694	0	0.000452694	0.0278407	0.932096	0.039158		0.932096	0.039158	0.0278407	0.000452694		L4
col-71	Y49F6B.10	0.01	0.01	0	0.05	1.8	41.64	1.73	41.64	45.23	0.000221092	0	0.00110546	0.0397966	0.920628	0.0382489		0.920628	0.0397966	0.0382489	0.00110546		L4
col-60	F22D6.10	0	0	0	0	0.06	20.8	1.8	20.8	22.66	0	0	0	0.00264784	0.917917	0.0794351		0.917917	0.0794351	0.00264784	0		L4
col-120	Y11D7A.11	0	0	0	0.05	0.03	21.44	1.85	21.44	23.37	0	0	0.0021395	0.0012837	0.917415	0.0791613		0.917415	0.0791613	0.0021395	0.0012837		L4
col-152	F32G8.5	0	0.01	0	0	0	1.05	0.09	1.05	1.15	0.00869565	0	0	0	0.913043	0.0782609		0.913043	0.0782609	0.00869565	0		L4
col-38	F54C9.4	0.04	0.03	0	0.03	3.81	68.67	2.75	68.67	75.29	0.000398459	0	0.000398459	0.0506043	0.912073	0.0365254		0.912073	0.0506043	0.0365254	0.000398459		L4
col-112	Y73B6BL.34	0	0.01	0	0	1.69	44.76	2.65	44.76	49.11	0.000203625	0	0	0.0344125	0.911423	0.0539605		0.911423	0.0539605	0.0344125	0.000203625		L4
col-20	F11G11.11	0	0	0	0.03	0.3	5.65	58.27	58.27	64.25	0	0	0.000466926	0.00466926	0.0879377	0.906926		0.906926	0.0879377	0.00466926	0.000466926		adult
col-88	W05G11.3	0	0.01	0	0.02	0.03	17.56	2.13	17.56	19.75	0.000506329	0	0.00101266	0.00151899	0.889114	0.107848		0.889114	0.107848	0.00151899	0.00101266		L4
col-19	ZK1193.1	0	0	0	0	0.23	4.76	38.28	38.28	43.27	0	0	0	0.00531546	0.110007	0.884678		0.884678	0.110007	0.00531546	0		adult
col-176	ZC373.7	0.01	0.02	0.58	0.22	10.79	0.48	0.14	10.79	12.23	0.00163532	0.0474244	0.0179886	0.882257	0.0392478	0.0114473		0.882257	0.0474244	0.0392478	0.0179886		L3
col-178	C34F6.2	0	0	0	0	0.29	8.56	53.59	53.59	62.44	0	0	0	0.00464446	0.137092	0.858264		0.858264	0.137092	0.00464446	0		adult
col-163	F46B3.17				0.000797954	0	0.000145494	0	0.000797954	0.000943448			0.845785	0	0.154215	0		0.845785	0.154215	0	0		L2
col-179	C34F6.3	0.01	0.05	0.12	0.12	0.21	0.42	4.55	4.55	5.47	0.00914077	0.0219378	0.0219378	0.0383912	0.0767824	0.83181		0.83181	0.0767824	0.0383912	0.0219378		adult
col-80	C09G5.5	0	0.27	1.38	0.13	3.5	2.52	37.99	37.99	45.79	0.00589648	0.0301376	0.00283905	0.0764359	0.0550339	0.829657		0.829657	0.0764359	0.0550339	0.0301376		adult
col-124	C24F3.6	0.23	0.39	0	0.15	0.52	15.58	64.96	64.96	81.6	0.00477941	0	0.00183824	0.00637255	0.190931	0.796078		0.796078	0.190931	0.00637255	0.00477941		adult
col-181	W03G11.1	0	0.01	0.04	0.01	0.31	13.42	50.7	50.7	64.49	0.000155063	0.000620251	0.000155063	0.00480695	0.208094	0.786168		0.786168	0.208094	0.00480695	0.000620251		adult
col-40	T13B5.4	0	0	0	0	0.01	0.01	0.07	0.07	0.09	0	0	0	0.111111	0.111111	0.777778		0.777778	0.111111	0.111111	0		adult
col-137	Y51H4A.9	0	0	0	0.01	0.05	2.12	0.56	2.12	2.74	0	0	0.00364964	0.0182482	0.773723	0.20438		0.773723	0.20438	0.0182482	0.00364964		L4
col-140	F26F12.1	0	0	0	0.07	0.31	17.64	61.4	61.4	79.42	0	0	0.00088139	0.0039033	0.22211	0.773105		0.773105	0.22211	0.0039033	0.00088139		adult
col-106	Y77E11A.15	0	0	0	0.02	0.18	8.91	29.9	29.9	39.01	0	0	0.000512689	0.0046142	0.228403	0.76647		0.76647	0.228403	0.0046142	0.000512689		adult
col-184	F15A2.1	0	0	0.01	0.05	0.26	7.19	23.84	23.84	31.35	0	0.000318979	0.0015949	0.00829346	0.229346	0.760447		0.760447	0.229346	0.00829346	0.0015949		adult
col-79	C09G5.3	0	0.01	0	0.23	0.57	2.74	0.06	2.74	3.61	0.00277008	0	0.0637119	0.157895	0.759003	0.0166205		0.759003	0.157895	0.0637119	0.0166205		L4
col-54	F33D11.3	0.1	0.34	0	11.08	2.85	0.39	0.02	11.08	14.68	0.0231608	0	0.754768	0.194142	0.0265668	0.0013624		0.754768	0.194142	0.0265668	0.0231608		L2
col-116	F15E6.9				0.0631842	0.00783179	0.00663983	0.00698923	0.0631842	0.084645			0.746461	0.0925251	0.0784432	0.082571		0.746461	0.0925251	0.082571	0.0784432		L2
col-139	F41F3.4	0	0.01	0	0.04	0.24	11.92	35.77	35.77	47.98	0.00020842	0	0.000833681	0.00500208	0.248437	0.745519		0.745519	0.248437	0.00500208	0.000833681		adult
col-158	D2023.7	0.01	0.02	0	0.02	0.2	0.01	0.02	0.2	0.27	0.0740741	0	0.0740741	0.740741	0.037037	0.0740741		0.740741	0.0740741	0.0740741	0.0740741		L3
col-129	M18.1	0	0.02	0.07	0.04	0.26	14.55	42.28	42.28	57.22	0.000349528	0.00122335	0.000699056	0.00454387	0.254282	0.738902		0.738902	0.254282	0.00454387	0.00122335		adult
col-70	H17B01.2				0.423242	0.0115954	0.0693444	0.0688194	0.423242	0.573001			0.738641	0.0202363	0.12102	0.120103		0.738641	0.12102	0.120103	0.0202363		L2
col-122	T05A1.2	0	0.01	0	0.02	0.38	15.85	43.87	43.87	60.13	0.000166306	0	0.000332613	0.00631964	0.263596	0.729586		0.729586	0.263596	0.00631964	0.000332613		adult
col-41	T10B10.1	0.01	0.01	0	20.17	7.31	0.22	0.02	20.17	27.73	0.00036062	0	0.727371	0.263613	0.00793365	0.000721241		0.727371	0.263613	0.00793365	0.000721241		L2
bli-2	F59E12.12	0.02	0	NA	0.02	4.11	12.02	0.49	12.02	16.64	0	0	0.00120192	0.246995	0.722356	0.0294471		0.722356	0.246995	0.0294471	0.00120192		L4
col-81	F38A3.1	0	0	0	0.02	0.19	13.74	33.69	33.69	47.64	0	0	0.000419815	0.00398825	0.288413	0.707179		0.707179	0.288413	0.00398825	0.000419815		adult
col-75	K03H9.2				0.174517	0.00846902	0.0651676	0	0.174517	0.248154			0.703262	0.0341281	0.26261	0		0.703262	0.26261	0.0341281	0		L2
col-7	C15A11.5	0	0.01	0	0	0	0.78	1.83	1.83	2.62	0.00381679	0	0	0	0.29771	0.698473		0.698473	0.29771	0.00381679	0		adult
col-149	B0024.1	0	0.01	0.24	0.72	12.17	1.2	3.26	12.17	17.6	0.000568182	0.0136364	0.0409091	0.691477	0.0681818	0.185227		0.691477	0.185227	0.0681818	0.0409091		L3
rol-6	T01B7.7	0	0.03	0	34.83	6.22	9.34	0.38	34.83	50.8	0.000590551	0	0.68563	0.122441	0.183858	0.00748031		0.68563	0.183858	0.122441	0.00748031		L2
col-77	M195.1	1	3.26	0.02	15.96	6.48	62.93	3.35	62.93	92	0.0354348	0.000217391	0.173478	0.0704348	0.684022	0.036413		0.684022	0.173478	0.0704348	0.036413		L4
col-148	C12D8.6				0.00986065	0.00486404	0	0	0.00986065	0.0147247			0.669668	0.330332	0	0		0.669668	0.330332	0	0		L2
col-96	Y41C4A.19	0	0	0.01	0.01	0.06	0.44	1.03	1.03	1.55	0	0.00645161	0.00645161	0.0387097	0.283871	0.664516		0.664516	0.283871	0.0387097	0.00645161		adult
col-162	Y2H9A.3	0	0	0	2.69	2.62	11.37	0.83	11.37	17.51	0	0	0.153626	0.149629	0.649343	0.0474015		0.649343	0.153626	0.149629	0.0474015		L4
col-52	D1007.2				0.00292354	0.00108022	0.000538333	0	0.00292354	0.00454209			0.643655	0.237824	0.118521	0		0.643655	0.237824	0.118521	0		L2
col-133	F52B11.4	0	0.01	0	0.49	5.79	19.79	4.67	19.79	30.75	0.000325203	0	0.015935	0.188293	0.643577	0.15187		0.643577	0.188293	0.15187	0.015935		L4
col-161	C50B6.4	0	0	0	4.32	4.26	18.21	1.71	18.21	28.5	0	0	0.151579	0.149474	0.638947	0.06		0.638947	0.151579	0.149474	0.06		L4
dpy-10	T14B4.7	6.98	15.57	0.02	2.84	5.04	0.82	0.09	15.57	24.38	0.638638	0.000820345	0.116489	0.206727	0.0336341	0.00369155		0.638638	0.206727	0.116489	0.0336341		late embryo
col-157	T11F9.9	0.01	0.08	0.01	1.29	2.5	7.51	0.38	7.51	11.77	0.00679694	0.000849618	0.109601	0.212404	0.638063	0.0322855		0.638063	0.212404	0.109601	0.0322855		L4
col-141	T15B7.4	0	0	0.03	0.06	2.35	0.39	4.83	4.83	7.66	0	0.00391645	0.0078329	0.306789	0.0509138	0.630548		0.630548	0.306789	0.0509138	0.0078329		adult
col-142	T15B7.4	0	0	0.03	0.06	2.35	0.39	4.83	4.83	7.66	0	0.00391645	0.0078329	0.306789	0.0509138	0.630548		0.630548	0.306789	0.0509138	0.0078329		adult
dpy-3	EGAP7.1	4.73	10.24	0	1.89	3.18	0.88	0.08	10.24	16.27	0.629379	0	0.116165	0.195452	0.0540873	0.00491703		0.629379	0.195452	0.116165	0.0540873		late embryo
col-105	F58F6.1				15.1163	3.77096	34.3962	1.78848	34.3962	55.0719			0.274483	0.0684733	0.624569	0.0324753		0.624569	0.274483	0.0684733	0.0324753		L4
col-104	F58F6.1	0.8	2.03	0	14.88	4.1	37.14	1.97	37.14	60.12	0.0337658	0	0.247505	0.0681969	0.617764	0.0327678		0.617764	0.247505	0.0681969	0.0337658		L3
col-117	T28C6.4.1				2.05828	9.40582	3.20295	0.660136	9.40582	15.3272			0.134289	0.613669	0.208972	0.0430696		0.613669	0.208972	0.134289	0.0430696		L3
col-55	T05E7.2				0.00529557	0	0	0.00336476	0.00529557	0.00866033			0.611474	0	0	0.388526		0.611474	0.388526	0	0		L2
col-17	F11G11.10	0	0	0	41.16	12.37	14.09	0.53	41.16	68.15	0	0	0.603962	0.181511	0.20675	0.00777696		0.603962	0.20675	0.181511	0.00777696		L2
col-76	M110.1	3.52	8.17	0.4	1.45	1.13	1.95	0.46	8.17	13.56	0.602507	0.0294985	0.106932	0.0833333	0.143805	0.0339233		0.602507	0.143805	0.106932	0.0833333		late embryo
col-85	T21B4.2	0	0.01	0	0	0.01	0	0.03	0.03	0.05	0.2	0	0	0.2	0	0.6		0.6	0.2	0.2	0		adult
col-97	ZK1010.7	1.79	3.52	0	14.16	4.44	34.97	1.5	34.97	58.59	0.0600785	0	0.241679	0.0757808	0.59686	0.0256016		0.59686	0.241679	0.0757808	0.0600785		L4
sqt-3	F23H12.4	40.86	94.27	0.02	23.57	12.06	27.81	1.13	94.27	158.86	0.593416	0.000125897	0.14837	0.0759159	0.17506	0.00711318		0.593416	0.17506	0.14837	0.0759159		late embryo
col-94	W04D12.1				0.029482	0.00860035	0.0117712	0	0.029482	0.0498536			0.591372	0.172512	0.236116	0		0.591372	0.236116	0.172512	0		L2
col-90	C29E4.1	0.43	0.24	1.28	28	11.94	4.07	2.13	28	47.66	0.00503567	0.0268569	0.587495	0.250525	0.0853966	0.0446916		0.587495	0.250525	0.0853966	0.0446916		L2
bli-1	C09G5.6	0	0.02	0	0	2.71	4.08	0.18	4.08	6.99	0.00286123	0	0	0.387697	0.583691	0.0257511		0.583691	0.387697	0.0257511	0.00286123		L4
dpy-7	F46C8.6	4.91	11.01	0	2.6	4.32	1	0.07	11.01	19	0.579474	0	0.136842	0.227368	0.0526316	0.00368421		0.579474	0.227368	0.136842	0.0526316		late embryo
col-73	F11G11.12	0	0	0	13.1	6	27.52	1.11	27.52	47.73	0	0	0.274461	0.125707	0.576577	0.0232558		0.576577	0.274461	0.125707	0.0232558		L4
col-48	Y54E10BL.2	1.44	2.92	0.02	10.25	3.06	23.17	0.85	23.17	40.27	0.0725106	0.000496648	0.254532	0.0759871	0.575366	0.0211075		0.575366	0.254532	0.0759871	0.0725106		L4
col-99	F29C4.8	0.7	0.75	0.08	0.13	0.19	0.15	0.03	0.75	1.33	0.56391	0.0601504	0.0977444	0.142857	0.112782	0.0225564		0.56391	0.142857	0.112782	0.0977444		late embryo
col-169	T10E10.5	0.06	0.57	0.89	4.12	11.41	2.87	0.4	11.41	20.26	0.0281343	0.0439289	0.203356	0.563179	0.141658	0.0197433		0.563179	0.203356	0.141658	0.0439289		L3
dpy-9	T21D12.2	0.01	0.01	0	2.37	4.35	0.88	0.12	4.35	7.73	0.00129366	0	0.306598	0.562743	0.113842	0.0155239		0.562743	0.306598	0.113842	0.0155239		L3
col-58	F26B1.4	0.19	0.58	0	4.58	0.53	2.26	0.19	4.58	8.14	0.0712531	0	0.562654	0.0651106	0.277641	0.0233415		0.562654	0.277641	0.0712531	0.0651106		L2
col-147	T06E4.4	0	0.46	1.27	2.22	8.85	0.66	2.35	8.85	15.81	0.0290955	0.0803289	0.140417	0.559772	0.0417457	0.14864		0.559772	0.14864	0.140417	0.0803289		L3
sqt-1	B0491.2	0	0	0	39.73	9.93	21.03	0.69	39.73	71.38	0	0	0.556598	0.139115	0.29462	0.00966657		0.556598	0.29462	0.139115	0.00966657		L2
col-185	H06A10.2	0	0	0	0.02	0.02	0.05	0	0.05	0.09	0	0	0.222222	0.222222	0.555556	0		0.555556	0.222222	0.222222	0		L4
col-61	C01H6.1	0.01	0.05	0.01	0.72	0.15	0.32	0.06	0.72	1.31	0.0381679	0.00763359	0.549618	0.114504	0.244275	0.0458015		0.549618	0.244275	0.114504	0.0458015		L2
col-145	B0222.7	0	0.31	0.02	0.63	4.51	7.75	0.93	7.75	14.15	0.0219081	0.00141343	0.044523	0.318728	0.547703	0.0657244		0.547703	0.318728	0.0657244	0.044523		L4
col-115	Y42H9B.1	0.37	0.87	0	5	0.66	2.48	0.18	5	9.19	0.0946681	0	0.54407	0.0718172	0.269859	0.0195865		0.54407	0.269859	0.0946681	0.0718172		L2
col-109	Y38C1BA.3	1.34	2.33	0	7.56	2.2	15.08	0.6	15.08	27.77	0.0839035	0	0.272236	0.0792222	0.543032	0.021606		0.543032	0.272236	0.0839035	0.0792222		L4
F59F5.4	F59F5.4				0.195905	0.0739197	0.0694377	0.0240879	0.195905	0.36335			0.539163	0.203439	0.191104	0.0662939		0.539163	0.203439	0.191104	0.0662939		L2
col-128	F12F6.9	0.01	0.01	0	0.72	0.95	0.08	0.01	0.95	1.77	0.00564972	0	0.40678	0.536723	0.0451977	0.00564972		0.536723	0.40678	0.0451977	0.00564972		L3
dpy-2	T14B4.6	5.33	10.96	0.03	3.82	4.75	0.88	0.1	10.96	20.54	0.533593	0.00146056	0.185979	0.231256	0.0428432	0.00486855		0.533593	0.231256	0.185979	0.0428432		late embryo
col-14	C46A5.3	1.86	3.91	0.01	25.28	5.89	41.86	2.37	41.86	79.32	0.049294	0.000126072	0.318709	0.0742562	0.527736	0.029879		0.527736	0.318709	0.0742562	0.049294		L4
col-89	F17C8.2	0.22	0.38	0.06	0.61	0.23	1.52	0.12	1.52	2.92	0.130137	0.0205479	0.208904	0.0787671	0.520548	0.0410959		0.520548	0.208904	0.130137	0.0787671		L4
dpy-8	C31H2.2	0	0	0	2.69	4.31	1.19	0.1	4.31	8.29	0	0	0.324487	0.519903	0.143546	0.0120627		0.519903	0.324487	0.143546	0.0120627		L3
col-113	C34D4.15	0.63	0.87	0.02	2.45	0.64	4.82	0.54	4.82	9.34	0.0931478	0.00214133	0.262313	0.0685225	0.51606	0.0578158		0.51606	0.262313	0.0931478	0.0685225		L4
col-64	F52F12.2				0	0.00902751	0.0133705	0.00367222	0.0133705	0.0260702			0	0.346277	0.512865	0.140859		0.512865	0.346277	0.140859	0		L4
col-68	C50D2.4	0.09	0.2	0	0.18	0.09	0.62	0.12	0.62	1.21	0.165289	0	0.14876	0.0743802	0.512397	0.0991736		0.512397	0.165289	0.14876	0.0991736		L4
col-62	C15A11.6				0.0360669	0	0.172148	0.218003	0.218003	0.426218			0.0846208	0	0.403897	0.511483		0.511483	0.403897	0.0846208	0		adult
rol-8	ZK1290.3	0.02	0	0	25.95	7.92	16.33	0.58	25.95	50.78	0	0	0.511028	0.155967	0.321583	0.0114218		0.511028	0.321583	0.155967	0.0114218		L2
col-93	W05B2.5	0	0.05	0.32	2.48	6.57	7.24	17.23	17.23	33.89	0.00147536	0.00944231	0.0731779	0.193862	0.213632	0.50841		0.50841	0.213632	0.193862	0.0731779		adult
col-12	F15H10.1	0.01	0.2	0	6.35	6.01	16.13	3.11	16.13	31.8	0.00628931	0	0.199686	0.188994	0.507233	0.0977987		0.507233	0.199686	0.188994	0.0977987		L4
dpy-13	F30B5.1	0.01	0.06	0	36.68	13.99	54.03	1.87	54.03	106.63	0.000562693	0	0.343993	0.131201	0.506705	0.0175373		0.506705	0.343993	0.131201	0.0175373		L4
col-130	F08G5.4	0.16	1.41	0	8.62	4.02	15.46	1.04	15.46	30.55	0.0461538	0	0.28216	0.131588	0.506056	0.0340426		0.506056	0.28216	0.131588	0.0461538		L4
col-102	C18H7.3	0	0	0	0.01	0	0	0.01	0.01	0.02	0	0	0.5	0	0	0.5		0.5	0.5	0	0		adult
col-114	D2024.8	0	0	0	0	0.01	0.02	0.01	0.02	0.04	0	0	0	0.25	0.5	0.25		0.5	0.25	0.25	0		L4
col-164	T21D9.1	0	0	0	0.01	0	0.01	0	0.01	0.02	0	0	0.5	0	0.5	0		0.5	0.5	0	0		L4
col-183	F02D10.1	0	0	0	0	0.01	0	0.01	0.01	0.02	0	0	0	0.5	0	0.5		0.5	0.5	0	0		L3/adult
col-50	T28F2.6	0	0	0	0	0	0.01	0.01	0.01	0.02	0	0	0	0	0.5	0.5		0.5	0.5	0	0		L4/adult
col-131	C39E9.3	0.24	0.35	0	1.42	0.27	0.79	0.03	1.42	2.86	0.122378	0	0.496503	0.0944056	0.276224	0.0104895		0.496503	0.276224	0.122378	0.0944056
col-173	F41C6.5	0.01	0.02	0	4.15	0.85	3.26	0.12	4.15	8.4	0.00238095	0	0.494048	0.10119	0.388095	0.0142857		0.494048	0.388095	0.10119	0.0142857
lon-3	ZK836.1	0.21	0.49	0	3.79	4.37	8.81	0.42	8.81	17.88	0.0274049	0	0.211969	0.244407	0.492729	0.0234899		0.492729	0.244407	0.211969	0.0274049
sqt-2	C01B12.1	0.03	0.1	0	29.31	10.17	19.37	0.64	29.31	59.59	0.00167813	0	0.491861	0.170666	0.325055	0.0107401		0.491861	0.325055	0.170666	0.0107401
col-91	F09G8.6	0	0.24	0.16	3.64	2.5	7.19	1.16	7.19	14.89	0.0161182	0.0107455	0.244459	0.167898	0.482874	0.0779046		0.482874	0.244459	0.167898	0.0779046
dpy-4	Y41E3.2	0	0.02	0	41.7	15.1	53.37	1.88	53.37	112.07	0.00017846	0	0.372089	0.134737	0.47622	0.0167752		0.47622	0.372089	0.134737	0.0167752
col-36	C27H5.5	0	0.01	0	0.05	0.09	0.02	0.02	0.09	0.19	0.0526316	0	0.263158	0.473684	0.105263	0.105263		0.473684	0.263158	0.105263	0.105263
col-182	R09A8.4	0.12	0.3	0	1.91	0.35	1.53	0.06	1.91	4.15	0.0722892	0	0.460241	0.0843373	0.368675	0.0144578		0.460241	0.368675	0.0843373	0.0722892
col-33	F36A4.6	0.05	0.07	0	0.28	0.1	0.39	0.01	0.39	0.85	0.0823529	0	0.329412	0.117647	0.458824	0.0117647		0.458824	0.329412	0.117647	0.0823529
col-172	F38B6.5	0.12	0.28	0	0.88	0.2	0.55	0.01	0.88	1.92	0.145833	0	0.458333	0.104167	0.286458	0.00520833		0.458333	0.286458	0.145833	0.104167
col-154	F55C10.2	0.08	0.32	0.88	2.36	2.07	5.33	0.68	5.33	11.64	0.0274914	0.0756014	0.202749	0.177835	0.457904	0.0584192		0.457904	0.202749	0.177835	0.0756014
dpy-5	F27C1.8	0.05	0.23	0	79.23	20.08	71.07	3.04	79.23	173.65	0.0013245	0	0.456263	0.115635	0.409272	0.0175065		0.456263	0.409272	0.115635	0.0175065
col-103	F56B3.1	0.01	0.85	2.74	0.62	11.32	0.74	13.24	13.24	29.51	0.0288038	0.0928499	0.0210098	0.383599	0.0250762	0.448661		0.448661	0.383599	0.0928499	0.0288038
col-108	Y41D4A.2	0	0.01	0	0.02	0.01	0.04	0.01	0.04	0.09	0.111111	0	0.222222	0.111111	0.444444	0.111111		0.444444	0.222222	0.111111	0.111111
ram-2	F38A3.2	2.87	12.61	7.52	56.33	19.18	30.78	3.87	56.33	130.29	0.0967841	0.0577174	0.432343	0.14721	0.236242	0.029703		0.432343	0.236242	0.14721	0.0967841
col-69	K01A2.7				0.344105	0.127316	0.282856	0.0427934	0.344105	0.79707			0.431712	0.15973	0.35487	0.0536884		0.431712	0.35487	0.15973	0.0536884
col-146	T06E4.6	0	0.03	0	1.5	2.95	1.06	1.33	2.95	6.87	0.00436681	0	0.218341	0.429403	0.154294	0.193595		0.429403	0.218341	0.193595	0.154294
col-155	F55C10.3	0.08	0.12	0.28	2.91	4.19	6.79	1.55	6.79	15.84	0.00757576	0.0176768	0.183712	0.26452	0.428662	0.0978535		0.428662	0.26452	0.183712	0.0978535
col-84	K12D12.3	0.03	0.03	0	0.02	0	0	0.02	0.03	0.07	0.428571	0	0.285714	0	0	0.285714		0.428571	0.285714	0.285714	0
col-170	T10E10.6	0.03	0.23	1.25	1.14	6.74	6.14	0.5	6.74	16	0.014375	0.078125	0.07125	0.42125	0.38375	0.03125		0.42125	0.38375	0.078125	0.07125
col-171	T10E10.6	0.03	0.23	1.25	1.14	6.74	6.14	0.5	6.74	16	0.014375	0.078125	0.07125	0.42125	0.38375	0.03125		0.42125	0.38375	0.078125	0.07125
col-46	Y18H1A.13				0.0990533	0.00475186	0.266397	0.266368	0.266397	0.63657			0.155605	0.00746479	0.418488	0.418442		0.418488	0.418442	0.155605	0.00746479
col-10	B0222.8	3.51	18.01	29.26	58.2	108.42	40.95	4.63	108.42	259.47	0.0694107	0.112768	0.224303	0.417852	0.157822	0.0178441		0.417852	0.224303	0.157822	0.112768
col-111	F29B9.9	0.24	0.35	0	3.38	0.82	3.45	0.28	3.45	8.28	0.0422705	0	0.408213	0.0990338	0.416667	0.0338164		0.416667	0.408213	0.0990338	0.0422705
col-187	C30F2.1				0.0128766	0.00126526	0.0255878	0.0218384	0.0255878	0.0615681			0.209144	0.0205506	0.415602	0.354703		0.415602	0.354703	0.209144	0.0205506
Y69H2.14	Y69H2.14	0.01	1.2	4.46	1.03	14.82	0.82	15.72	15.72	38.05	0.0315375	0.117214	0.0270696	0.389488	0.0215506	0.413141		0.413141	0.389488	0.117214	0.0315375
col-180	C44C10.1	0.13	0.85	0.1	4.71	10.17	12.09	1.69	12.09	29.61	0.0287065	0.00337724	0.159068	0.343465	0.408308	0.0570753		0.408308	0.343465	0.159068	0.0570753
col-98	F14F7.1	0.01	1	4.66	1.11	11.94	0.59	13.17	13.17	32.47	0.0307977	0.143517	0.0341854	0.367724	0.0181706	0.405605		0.405605	0.367724	0.143517	0.0341854
col-174	F46C8.2	0.15	0.24	0	1.05	0.2	1.04	0.08	1.05	2.61	0.091954	0	0.402299	0.0766284	0.398467	0.0306513		0.402299	0.398467	0.091954	0.0766284
col-56	T08B2.2				0.0120695	0	0.0167	0.0127868	0.0167	0.0415563			0.290437	0	0.401864	0.307698		0.401864	0.307698	0.290437	0
col-150	B0024.2	0	0.03	0.03	0.41	1.38	1.76	0.82	1.76	4.43	0.00677201	0.00677201	0.0925508	0.311512	0.397291	0.185102		0.397291	0.311512	0.185102	0.0925508
col-92	W05B2.6	0	0.11	0	1.08	3.3	6.34	5.47	6.34	16.3	0.00674847	0	0.0662577	0.202454	0.388957	0.335583		0.388957	0.335583	0.202454	0.0662577
col-177	F59F3.2				0.0294627	0.0219908	0.0869924	0.0863944	0.0869924	0.22484			0.131038	0.0978063	0.386908	0.384248		0.386908	0.384248	0.131038	0.0978063
col-2	W01B6.7	0	0	0	0.01	0.04	0.05	0.03	0.05	0.13	0	0	0.0769231	0.307692	0.384615	0.230769		0.384615	0.307692	0.230769	0.0769231
col-47	Y18H1A.12				0.0387189	0	0.0612699	0.060508	0.0612699	0.160497			0.241244	0	0.381752	0.377004		0.381752	0.377004	0.241244	0
col-83	F33A8.9				0.0165202	0.00737923	0.0258048	0.0181296	0.0258048	0.0678338			0.243539	0.108784	0.380412	0.267265		0.380412	0.267265	0.243539	0.108784
col-159	F57B1.3	0	0.05	0	2.73	11.15	19.8	20.49	20.49	54.22	0.000922169	0	0.0503504	0.205644	0.365179	0.377905		0.377905	0.365179	0.205644	0.0503504
col-160	F57B1.4	0	1.23	3.83	5.98	16.19	5.64	19.91	19.91	52.78	0.0233043	0.0725654	0.1133	0.306745	0.106859	0.377226		0.377226	0.306745	0.1133	0.106859
unc-122	F11C3.2				0.0570802	0.032266	0.135696	0.135484	0.135696	0.360526			0.158325	0.089497	0.376383	0.375795		0.376383	0.375795	0.158325	0.089497
col-44	F54B11.2	0	0.01	0	0.01	0.01	0.02	0.03	0.03	0.08	0.125	0	0.125	0.125	0.25	0.375		0.375	0.25	0.125	0.125
col-45	F53G12.7	0.01	0	0	0.01	0.02	0.02	0.03	0.03	0.08	0	0	0.125	0.25	0.25	0.375		0.375	0.25	0.25	0.125
col-66	F15D3.3				0.0040992	0.00555619	0.0112306	0.00923053	0.0112306	0.0301165			0.136111	0.18449	0.372905	0.306494		0.372905	0.306494	0.18449	0.136111
col-107	C34H4.4	1.06	5.27	4.82	20.67	10.48	25.42	1.51	25.42	68.17	0.0773067	0.0707056	0.303213	0.153733	0.372891	0.0221505		0.372891	0.303213	0.153733	0.0773067
col-37	ZK863.2	0	0	0	0.02	0.02	0.04	0.03	0.04	0.11	0	0	0.181818	0.181818	0.363636	0.272727		0.363636	0.272727	0.181818	0.181818
col-144	B0222.6	1.56	10.43	10.45	19.17	34.87	20.69	2.52	34.87	98.13	0.106288	0.106491	0.195353	0.355345	0.210843	0.0256802		0.355345	0.210843	0.195353	0.106491
col-43	ZC513.8	0.04	0.09	0	0.1	0.13	0.21	0.07	0.21	0.6	0.15	0	0.166667	0.216667	0.35	0.116667		0.35	0.216667	0.166667	0.15
col-125	C29F4.1	1.1	4.28	0.09	29.23	26.61	33.46	2.8	33.46	96.47	0.0443661	0.000932933	0.302996	0.275837	0.346844	0.0290246		0.346844	0.302996	0.275837	0.0443661
col-34	F36A4.10	0.48	1	0.68	3.5	1.23	3.26	0.43	3.5	10.1	0.0990099	0.0673267	0.346535	0.121782	0.322772	0.0425743		0.346535	0.322772	0.121782	0.0990099
col-118	T11B7.3	0.33	1.06	1.62	5.38	2.78	3.12	1.63	5.38	15.59	0.0679923	0.103913	0.345093	0.178319	0.200128	0.104554		0.345093	0.200128	0.178319	0.104554
col-65	K08C9.4	1.91	4.52	0	7.76	2.48	7.15	0.61	7.76	22.52	0.20071	0	0.344583	0.110124	0.317496	0.027087		0.344583	0.317496	0.20071	0.110124
col-39	C09G5.4	0.06	2.13	1.39	13.95	14.37	4.75	5.12	14.37	41.71	0.0510669	0.0333253	0.334452	0.344522	0.113882	0.122752		0.344522	0.334452	0.122752	0.113882
col-3	T28C6.6				0.598454	0.118434	0.791704	0.791704	0.791704	2.3003			0.260164	0.0514864	0.344175	0.344175		0.344175	0.344175	0.260164	0.0514864
col-156	F57B7.3	0	0.03	0	3.95	3.61	3.83	0.36	3.95	11.78	0.00254669	0	0.335314	0.306452	0.325127	0.0305603		0.335314	0.325127	0.306452	0.0305603
col-166	T07H6.3	1.04	8.11	41.81	25.28	39.03	8.25	2.79	41.81	125.27	0.0647402	0.333759	0.201804	0.311567	0.0658577	0.0222719		0.333759	0.311567	0.201804	0.0658577
col-123	W08D2.6	0	0.01	0	0.01	0.01	0.01	0.02	0.02	0.06	0.166667	0	0.166667	0.166667	0.166667	0.333333		0.333333	0.166667	0.166667	0.166667
col-132	C39E9.8	0.18	0.81	2.86	6.02	5.16	1.45	2.33	6.02	18.63	0.0434783	0.153516	0.323135	0.276973	0.0778315	0.125067		0.323135	0.276973	0.153516	0.125067
col-153	F17C11.3	0.02	0.03	0.1	0.48	0.64	0.39	0.37	0.64	2.01	0.0149254	0.0497512	0.238806	0.318408	0.19403	0.18408		0.318408	0.238806	0.19403	0.18408
let-2	F01G12.5	6.52	15.92	2.44	4.7	8.26	13.97	4.97	15.92	50.26	0.316753	0.0485476	0.0935137	0.164345	0.277955	0.0988858		0.316753	0.277955	0.164345	0.0988858
cof-2	C48E7.5				0.0882542	0.0598613	0.125482	0.125482	0.125482	0.39908			0.221144	0.149998	0.314429	0.314429		0.314429	0.314429	0.221144	0.149998
col-53	M01A12.1				0.0736654	0.0853371	0.130922	0.130648	0.130922	0.420573			0.175155	0.202907	0.311295	0.310643		0.311295	0.310643	0.202907	0.175155
col-186	E03G2.4				0.325369	0.110713	0.311833	0.311833	0.325369	1.05975			0.307025	0.104471	0.294252	0.294252		0.307025	0.294252	0.294252	0.104471
emb-9	K04H4.1	4.83	11.87	1.87	4.94	6.86	10.02	3.66	11.87	39.22	0.302652	0.0476798	0.125956	0.174911	0.255482	0.0933197		0.302652	0.255482	0.174911	0.125956
col-167	T10E10.2	0.32	2.13	6.86	6.13	9.63	6.29	1.54	9.63	32.58	0.0653775	0.210559	0.188152	0.29558	0.193063	0.0472683		0.29558	0.210559	0.193063	0.188152
mec-5	E03G2.3	0.22	0.48	1.06	1.34	0.78	0.51	0.42	1.34	4.59	0.104575	0.230937	0.291939	0.169935	0.111111	0.0915033		0.291939	0.230937	0.169935	0.111111
col-110	F19C7.7	0.41	0.94	2.2	2.41	4.39	3.59	1.81	4.39	15.34	0.0612777	0.143416	0.157106	0.28618	0.234029	0.117992		0.28618	0.234029	0.157106	0.143416
col-86	Y81G3A.5	0.8	0.66	0.11	0.35	0.38	0.37	0.57	0.8	2.44	0.270492	0.045082	0.143443	0.155738	0.151639	0.233607		0.270492	0.233607	0.155738	0.151639
cle-1	C36B1.1	0.77	1.24	0.53	0.86	0.61	0.81	1.38	1.38	5.43	0.228361	0.0976059	0.158379	0.112339	0.149171	0.254144		0.254144	0.228361	0.158379	0.149171
col-51	T28F2.8	0	0.01	0	0	0.01	0.01	0.01	0.01	0.04	0.25	0	0	0.25	0.25	0.25		0.25	0.25	0.25	0.25
col-168	T10B10.9.2	0	0	0	0	0	0	0	0	0
col-35	C15A11.1	0	0	0	0	0	0	0	0	0
col-78	W07A12.5				0	0	0	0	0	0

## Sheet: l emb
Gene name	Sequence name	e emb	l emb	L1	L2	L3	L4	YA	highest	total	%lemb	%L1	%L2	%L3	%L4	%Ad		highest	2nd high	3rd high	4th high
col-121	F56D5.1	5.44	10.5	0	0	0	0	0	10.5	10.5	1	0	0	0	0	0		1	0	0	0
col-74	ZK1248.2	13.85	20.48	0	0	0	0	0	20.48	20.48	1	0	0	0	0	0		1	0	0	0
dpy-17	F54D8.1	52.61	122.55	0.05	0	0.02	0	0.02	122.55	122.64	0.999266	0.000407697	0	0.000163079	0	0.000163079		0.999266	0.000407697	0.000163079	0.000163079
dpy-14	H27M09.4	76.3	147.29	0.08	0.01	0	0.01	0.01	147.29	147.4	0.999254	0.000542741	6.78426e-05	0	6.78426e-05	6.78426e-05		0.999254	0.000542741	6.78426e-05	6.78426e-05
col-165	F14H12.1	15.1	23.44	0	0.01	0.01	0.02	0	23.44	23.48	0.998296	0	0.000425894	0.000425894	0.000851789	0		0.998296	0.000851789	0.000425894	0.000425894
dpy-10	T14B4.7	6.98	15.57	0.02	2.84	5.04	0.82	0.09	15.57	24.38	0.638638	0.000820345	0.116489	0.206727	0.0336341	0.00369155		0.638638	0.206727	0.116489	0.0336341
dpy-3	EGAP7.1	4.73	10.24	0	1.89	3.18	0.88	0.08	10.24	16.27	0.629379	0	0.116165	0.195452	0.0540873	0.00491703		0.629379	0.195452	0.116165	0.0540873
col-76	M110.1	3.52	8.17	0.4	1.45	1.13	1.95	0.46	8.17	13.56	0.602507	0.0294985	0.106932	0.0833333	0.143805	0.0339233		0.602507	0.143805	0.106932	0.0833333
sqt-3	F23H12.4	40.86	94.27	0.02	23.57	12.06	27.81	1.13	94.27	158.86	0.593416	0.000125897	0.14837	0.0759159	0.17506	0.00711318		0.593416	0.17506	0.14837	0.0759159
dpy-7	F46C8.6	4.91	11.01	0	2.6	4.32	1	0.07	11.01	19	0.579474	0	0.136842	0.227368	0.0526316	0.00368421		0.579474	0.227368	0.136842	0.0526316
col-99	F29C4.8	0.7	0.75	0.08	0.13	0.19	0.15	0.03	0.75	1.33	0.56391	0.0601504	0.0977444	0.142857	0.112782	0.0225564		0.56391	0.142857	0.112782	0.0977444
dpy-2	T14B4.6	5.33	10.96	0.03	3.82	4.75	0.88	0.1	10.96	20.54	0.533593	0.00146056	0.185979	0.231256	0.0428432	0.00486855		0.533593	0.231256	0.185979	0.0428432

## Sheet: L1
Gene Name	Sequence Name	e emb	l emb	L1	L2	L3	L4	YA	highest	total	%lemb	%L1	%L2	%L3	%L4	%Ad		highest	2nd high	3rd high	4th high
col-151	AC3.6	0	0	0.01	0	0	0	0	0.01	0.01	0	1	0	0	0	0		1	0	0	0

## Sheet: L2
Gene Name	Sequence name	e emb	l emb	L1	L2	L3	L4	YA	highest	total	%lemb	%L1	%L2	%L3	%L4	%Ad		highest	2nd high	3rd high	4th high
col-72	W09G10.1	0	0	0	0.01	0	0	0	0.01	0.01	0	0	1	0	0	0		1	0	0	0
col-87	Y39G8C.4				0.000677056	0	3.55297e-05	0	0.000677056	0.000712586			0.95014	0	0.0498602	0		0.95014	0.0498602	0	0
col-163	F46B3.17				0.000797954	0	0.000145494	0	0.000797954	0.000943448			0.845785	0	0.154215	0		0.845785	0.154215	0	0
col-54	F33D11.3	0.1	0.34	0	11.08	2.85	0.39	0.02	11.08	14.68	0.0231608	0	0.754768	0.194142	0.0265668	0.0013624		0.754768	0.194142	0.0265668	0.0231608
col-116	F15E6.9				0.0631842	0.00783179	0.00663983	0.00698923	0.0631842	0.084645			0.746461	0.0925251	0.0784432	0.082571		0.746461	0.0925251	0.082571	0.0784432
col-70	H17B01.2				0.423242	0.0115954	0.0693444	0.0688194	0.423242	0.573001			0.738641	0.0202363	0.12102	0.120103		0.738641	0.12102	0.120103	0.0202363
col-41	T10B10.1	0.01	0.01	0	20.17	7.31	0.22	0.02	20.17	27.73	0.00036062	0	0.727371	0.263613	0.00793365	0.000721241		0.727371	0.263613	0.00793365	0.000721241
col-75	K03H9.2				0.174517	0.00846902	0.0651676	0	0.174517	0.248154			0.703262	0.0341281	0.26261	0		0.703262	0.26261	0.0341281	0
rol-6	T01B7.7	0	0.03	0	34.83	6.22	9.34	0.38	34.83	50.8	0.000590551	0	0.68563	0.122441	0.183858	0.00748031		0.68563	0.183858	0.122441	0.00748031
col-148	C12D8.6				0.00986065	0.00486404	0	0	0.00986065	0.0147247			0.669668	0.330332	0	0		0.669668	0.330332	0	0
col-52	D1007.2				0.00292354	0.00108022	0.000538333	0	0.00292354	0.00454209			0.643655	0.237824	0.118521	0		0.643655	0.237824	0.118521	0
col-55	T05E7.2				0.00529557	0	0	0.00336476	0.00529557	0.00866033			0.611474	0	0	0.388526		0.611474	0.388526	0	0
col-17	F11G11.10	0	0	0	41.16	12.37	14.09	0.53	41.16	68.15	0	0	0.603962	0.181511	0.20675	0.00777696		0.603962	0.20675	0.181511	0.00777696
col-94	W04D12.1				0.029482	0.00860035	0.0117712	0	0.029482	0.0498536			0.591372	0.172512	0.236116	0		0.591372	0.236116	0.172512	0
col-90	C29E4.1	0.43	0.24	1.28	28	11.94	4.07	2.13	28	47.66	0.00503567	0.0268569	0.587495	0.250525	0.0853966	0.0446916		0.587495	0.250525	0.0853966	0.0446916
col-58	F26B1.4	0.19	0.58	0	4.58	0.53	2.26	0.19	4.58	8.14	0.0712531	0	0.562654	0.0651106	0.277641	0.0233415		0.562654	0.277641	0.0712531	0.0651106
sqt-1	B0491.2	0	0	0	39.73	9.93	21.03	0.69	39.73	71.38	0	0	0.556598	0.139115	0.29462	0.00966657		0.556598	0.29462	0.139115	0.00966657
col-61	C01H6.1	0.01	0.05	0.01	0.72	0.15	0.32	0.06	0.72	1.31	0.0381679	0.00763359	0.549618	0.114504	0.244275	0.0458015		0.549618	0.244275	0.114504	0.0458015
col-115	Y42H9B.1	0.37	0.87	0	5	0.66	2.48	0.18	5	9.19	0.0946681	0	0.54407	0.0718172	0.269859	0.0195865		0.54407	0.269859	0.0946681	0.0718172
F59F5.4	F59F5.4				0.195905	0.0739197	0.0694377	0.0240879	0.195905	0.36335			0.539163	0.203439	0.191104	0.0662939		0.539163	0.203439	0.191104	0.0662939
rol-8	ZK1290.3	0.02	0	0	25.95	7.92	16.33	0.58	25.95	50.78	0	0	0.511028	0.155967	0.321583	0.0114218		0.511028	0.321583	0.155967	0.0114218
col-102	C18H7.3	0	0	0	0.01	0	0	0.01	0.01	0.02	0	0	0.5	0	0	0.5		0.5	0.5	0	0
col-164	T21D9.1	0	0	0	0.01	0	0.01	0	0.01	0.02	0	0	0.5	0	0.5	0		0.5	0.5	0	0

## Sheet: L3
Gene name	Sequence name	e emb	l emb	L1	L2	L3	L4	YA	highest	total	%lemb	%L1	%L2	%L3	%L4	%Ad		highest	2nd high	3rd high	4th high
col-176	ZC373.7	0.01	0.02	0.58	0.22	10.79	0.48	0.14	10.79	12.23	0.00163532	0.0474244	0.0179886	0.882257	0.0392478	0.0114473		0.882257	0.0474244	0.0392478	0.0179886
col-158	D2023.7	0.01	0.02	0	0.02	0.2	0.01	0.02	0.2	0.27	0.0740741	0	0.0740741	0.740741	0.037037	0.0740741		0.740741	0.0740741	0.0740741	0.0740741
col-149	B0024.1	0	0.01	0.24	0.72	12.17	1.2	3.26	12.17	17.6	0.000568182	0.0136364	0.0409091	0.691477	0.0681818	0.185227		0.691477	0.185227	0.0681818	0.0409091
col-117	T28C6.4.1				2.05828	9.40582	3.20295	0.660136	9.40582	15.3272			0.134289	0.613669	0.208972	0.0430696		0.613669	0.208972	0.134289	0.0430696
col-169	T10E10.5	0.06	0.57	0.89	4.12	11.41	2.87	0.4	11.41	20.26	0.0281343	0.0439289	0.203356	0.563179	0.141658	0.0197433		0.563179	0.203356	0.141658	0.0439289
dpy-9	T21D12.2	0.01	0.01	0	2.37	4.35	0.88	0.12	4.35	7.73	0.00129366	0	0.306598	0.562743	0.113842	0.0155239		0.562743	0.306598	0.113842	0.0155239
col-147	T06E4.4	0	0.46	1.27	2.22	8.85	0.66	2.35	8.85	15.81	0.0290955	0.0803289	0.140417	0.559772	0.0417457	0.14864		0.559772	0.14864	0.140417	0.0803289
col-128	F12F6.9	0.01	0.01	0	0.72	0.95	0.08	0.01	0.95	1.77	0.00564972	0	0.40678	0.536723	0.0451977	0.00564972		0.536723	0.40678	0.0451977	0.00564972
dpy-8	C31H2.2	0	0	0	2.69	4.31	1.19	0.1	4.31	8.29	0	0	0.324487	0.519903	0.143546	0.0120627		0.519903	0.324487	0.143546	0.0120627
col-183	F02D10.1	0	0	0	0	0.01	0	0.01	0.01	0.02	0	0	0	0.5	0	0.5		0.5	0.5	0	0

## Sheet: L4
Gene name	Sequence name	e emb	l emb	L1	L2	L3	L4	YA	highest	total	%lemb	%L1	%L2	%L3	%L4	%Ad		highest	2nd high	3rd high	4th high
col-63	ZK265.2	0.07	0.02	0	0	0.53	38.67	1.36	38.67	40.58	0.000492854	0	0	0.0130606	0.952932	0.033514		0.952932	0.033514	0.0130606	0.000492854
rol-1	Y57A10A.11	0	0	0	0	0.65	36.69	1.59	36.69	38.93	0	0	0	0.0166966	0.942461	0.0408425		0.942461	0.0408425	0.0166966	0
col-49	K09H9.3	0	0	0	0	0.77	36.73	1.55	36.73	39.05	0	0	0	0.0197183	0.940589	0.0396927		0.940589	0.0396927	0.0197183	0
col-175	C35B8.1	0	0	0	0	1.15	44.8	2.09	44.8	48.04	0	0	0	0.0239384	0.932556	0.0435054		0.932556	0.0435054	0.0239384	0
col-138	C52D10.13	0	0.02	0	0.02	1.23	41.18	1.73	41.18	44.18	0.000452694	0	0.000452694	0.0278407	0.932096	0.039158		0.932096	0.039158	0.0278407	0.000452694
col-71	Y49F6B.10	0.01	0.01	0	0.05	1.8	41.64	1.73	41.64	45.23	0.000221092	0	0.00110546	0.0397966	0.920628	0.0382489		0.920628	0.0397966	0.0382489	0.00110546
col-60	F22D6.10	0	0	0	0	0.06	20.8	1.8	20.8	22.66	0	0	0	0.00264784	0.917917	0.0794351		0.917917	0.0794351	0.00264784	0
col-120	Y11D7A.11	0	0	0	0.05	0.03	21.44	1.85	21.44	23.37	0	0	0.0021395	0.0012837	0.917415	0.0791613		0.917415	0.0791613	0.0021395	0.0012837
col-152	F32G8.5	0	0.01	0	0	0	1.05	0.09	1.05	1.15	0.00869565	0	0	0	0.913043	0.0782609		0.913043	0.0782609	0.00869565	0
col-38	F54C9.4	0.04	0.03	0	0.03	3.81	68.67	2.75	68.67	75.29	0.000398459	0	0.000398459	0.0506043	0.912073	0.0365254		0.912073	0.0506043	0.0365254	0.000398459
col-112	Y73B6BL.34	0	0.01	0	0	1.69	44.76	2.65	44.76	49.11	0.000203625	0	0	0.0344125	0.911423	0.0539605		0.911423	0.0539605	0.0344125	0.000203625
col-88	W05G11.3	0	0.01	0	0.02	0.03	17.56	2.13	17.56	19.75	0.000506329	0	0.00101266	0.00151899	0.889114	0.107848		0.889114	0.107848	0.00151899	0.00101266
col-137	Y51H4A.9	0	0	0	0.01	0.05	2.12	0.56	2.12	2.74	0	0	0.00364964	0.0182482	0.773723	0.20438		0.773723	0.20438	0.0182482	0.00364964
col-79	C09G5.3	0	0.01	0	0.23	0.57	2.74	0.06	2.74	3.61	0.00277008	0	0.0637119	0.157895	0.759003	0.0166205		0.759003	0.157895	0.0637119	0.0166205
bli-2	F59E12.12	0.02	0	NA	0.02	4.11	12.02	0.49	12.02	16.64	0	0	0.00120192	0.246995	0.722356	0.0294471		0.722356	0.246995	0.0294471	0.00120192
col-77	M195.1	1	3.26	0.02	15.96	6.48	62.93	3.35	62.93	92	0.0354348	0.000217391	0.173478	0.0704348	0.684022	0.036413		0.684022	0.173478	0.0704348	0.036413
col-162	Y2H9A.3	0	0	0	2.69	2.62	11.37	0.83	11.37	17.51	0	0	0.153626	0.149629	0.649343	0.0474015		0.649343	0.153626	0.149629	0.0474015
col-133	F52B11.4	0	0.01	0	0.49	5.79	19.79	4.67	19.79	30.75	0.000325203	0	0.015935	0.188293	0.643577	0.15187		0.643577	0.188293	0.15187	0.015935
col-161	C50B6.4	0	0	0	4.32	4.26	18.21	1.71	18.21	28.5	0	0	0.151579	0.149474	0.638947	0.06		0.638947	0.151579	0.149474	0.06
col-157	T11F9.9	0.01	0.08	0.01	1.29	2.5	7.51	0.38	7.51	11.77	0.00679694	0.000849618	0.109601	0.212404	0.638063	0.0322855		0.638063	0.212404	0.109601	0.0322855
col-105	F58F6.1				15.1163	3.77096	34.3962	1.78848	34.3962	55.0719			0.274483	0.0684733	0.624569	0.0324753		0.624569	0.274483	0.0684733	0.0324753
col-104	F58F6.1	0.8	2.03	0	14.88	4.1	37.14	1.97	37.14	60.12	0.0337658	0	0.247505	0.0681969	0.617764	0.0327678		0.617764	0.247505	0.0681969	0.0337658
col-97	ZK1010.7	1.79	3.52	0	14.16	4.44	34.97	1.5	34.97	58.59	0.0600785	0	0.241679	0.0757808	0.59686	0.0256016		0.59686	0.241679	0.0757808	0.0600785
bli-1	C09G5.6	0	0.02	0	0	2.71	4.08	0.18	4.08	6.99	0.00286123	0	0	0.387697	0.583691	0.0257511		0.583691	0.387697	0.0257511	0.00286123
col-73	F11G11.12	0	0	0	13.1	6	27.52	1.11	27.52	47.73	0	0	0.274461	0.125707	0.576577	0.0232558		0.576577	0.274461	0.125707	0.0232558
col-48	Y54E10BL.2	1.44	2.92	0.02	10.25	3.06	23.17	0.85	23.17	40.27	0.0725106	0.000496648	0.254532	0.0759871	0.575366	0.0211075		0.575366	0.254532	0.0759871	0.0725106
col-185	H06A10.2	0	0	0	0.02	0.02	0.05	0	0.05	0.09	0	0	0.222222	0.222222	0.555556	0		0.555556	0.222222	0.222222	0
col-145	B0222.7	0	0.31	0.02	0.63	4.51	7.75	0.93	7.75	14.15	0.0219081	0.00141343	0.044523	0.318728	0.547703	0.0657244		0.547703	0.318728	0.0657244	0.044523
col-109	Y38C1BA.3	1.34	2.33	0	7.56	2.2	15.08	0.6	15.08	27.77	0.0839035	0	0.272236	0.0792222	0.543032	0.021606		0.543032	0.272236	0.0839035	0.0792222
col-14	C46A5.3	1.86	3.91	0.01	25.28	5.89	41.86	2.37	41.86	79.32	0.049294	0.000126072	0.318709	0.0742562	0.527736	0.029879		0.527736	0.318709	0.0742562	0.049294
col-89	F17C8.2	0.22	0.38	0.06	0.61	0.23	1.52	0.12	1.52	2.92	0.130137	0.0205479	0.208904	0.0787671	0.520548	0.0410959		0.520548	0.208904	0.130137	0.0787671
col-113	C34D4.15	0.63	0.87	0.02	2.45	0.64	4.82	0.54	4.82	9.34	0.0931478	0.00214133	0.262313	0.0685225	0.51606	0.0578158		0.51606	0.262313	0.0931478	0.0685225
col-64	F52F12.2				0	0.00902751	0.0133705	0.00367222	0.0133705	0.0260702			0	0.346277	0.512865	0.140859		0.512865	0.346277	0.140859	0
col-68	C50D2.4	0.09	0.2	0	0.18	0.09	0.62	0.12	0.62	1.21	0.165289	0	0.14876	0.0743802	0.512397	0.0991736		0.512397	0.165289	0.14876	0.0991736
col-12	F15H10.1	0.01	0.2	0	6.35	6.01	16.13	3.11	16.13	31.8	0.00628931	0	0.199686	0.188994	0.507233	0.0977987		0.507233	0.199686	0.188994	0.0977987
dpy-13	F30B5.1	0.01	0.06	0	36.68	13.99	54.03	1.87	54.03	106.63	0.000562693	0	0.343993	0.131201	0.506705	0.0175373		0.506705	0.343993	0.131201	0.0175373
col-130	F08G5.4	0.16	1.41	0	8.62	4.02	15.46	1.04	15.46	30.55	0.0461538	0	0.28216	0.131588	0.506056	0.0340426		0.506056	0.28216	0.131588	0.0461538
col-114	D2024.8	0	0	0	0	0.01	0.02	0.01	0.02	0.04	0	0	0	0.25	0.5	0.25		0.5	0.25	0.25	0
col-164	T21D9.1	0	0	0	0.01	0	0.01	0	0.01	0.02	0	0	0.5	0	0.5	0		0.5	0.5	0	0
col-50	T28F2.6	0	0	0	0	0	0.01	0.01	0.01	0.02	0	0	0	0	0.5	0.5		0.5	0.5	0	0

## Sheet: Ad
Gene name	Sequence name	e emb	l emb	L1	L2	L3	L4	YA	highest	total	%lemb	%L1	%L2	%L3	%L4	%Ad		highest	2nd high	3rd high	4th high
col-135	M199.5	0	0	0	0	0	0	0.62	0.62	0.62	0	0	0	0	0	1		1	0	0	0
col-95	Y41C4A.16	0	0.01	0	0.01	0	0	1.01	1.01	1.03	0.00970874	0	0.00970874	0	0	0.980583		0.980583	0.00970874	0.00970874	0
col-8	F11H8.3	0	0.01	0	0.01	0.12	0.43	28.52	28.52	29.09	0.000343761	0	0.000343761	0.00412513	0.0147817	0.980406		0.980406	0.0147817	0.00412513	0.000343761
col-143	T15B7.3	0	0	0	0.02	0.16	0.09	9.91	9.91	10.18	0	0	0.00196464	0.0157171	0.00884086	0.973477		0.973477	0.0157171	0.00884086	0.00196464
col-101	K02D7.3	0.01	0	0.12	0.02	0.22	0.12	14.38	14.38	14.86	0	0.00807537	0.0013459	0.0148048	0.00807537	0.967699		0.967699	0.0148048	0.00807537	0.00807537
col-119	C53B4.5	0.01	0.01	0	0.03	0.23	1.38	43.89	43.89	45.54	0.000219587	0	0.000658762	0.00505051	0.030303	0.963768		0.963768	0.030303	0.00505051	0.000658762
col-20	F11G11.11	0	0	0	0.03	0.3	5.65	58.27	58.27	64.25	0	0	0.000466926	0.00466926	0.0879377	0.906926		0.906926	0.0879377	0.00466926	0.000466926
col-19	ZK1193.1	0	0	0	0	0.23	4.76	38.28	38.28	43.27	0	0	0	0.00531546	0.110007	0.884678		0.884678	0.110007	0.00531546	0
col-178	C34F6.2	0	0	0	0	0.29	8.56	53.59	53.59	62.44	0	0	0	0.00464446	0.137092	0.858264		0.858264	0.137092	0.00464446	0
col-179	C34F6.3	0.01	0.05	0.12	0.12	0.21	0.42	4.55	4.55	5.47	0.00914077	0.0219378	0.0219378	0.0383912	0.0767824	0.83181		0.83181	0.0767824	0.0383912	0.0219378
col-80	C09G5.5	0	0.27	1.38	0.13	3.5	2.52	37.99	37.99	45.79	0.00589648	0.0301376	0.00283905	0.0764359	0.0550339	0.829657		0.829657	0.0764359	0.0550339	0.0301376
col-124	C24F3.6	0.23	0.39	0	0.15	0.52	15.58	64.96	64.96	81.6	0.00477941	0	0.00183824	0.00637255	0.190931	0.796078		0.796078	0.190931	0.00637255	0.00477941
col-181	W03G11.1	0	0.01	0.04	0.01	0.31	13.42	50.7	50.7	64.49	0.000155063	0.000620251	0.000155063	0.00480695	0.208094	0.786168		0.786168	0.208094	0.00480695	0.000620251
col-40	T13B5.4	0	0	0	0	0.01	0.01	0.07	0.07	0.09	0	0	0	0.111111	0.111111	0.777778		0.777778	0.111111	0.111111	0
col-140	F26F12.1	0	0	0	0.07	0.31	17.64	61.4	61.4	79.42	0	0	0.00088139	0.0039033	0.22211	0.773105		0.773105	0.22211	0.0039033	0.00088139
col-106	Y77E11A.15	0	0	0	0.02	0.18	8.91	29.9	29.9	39.01	0	0	0.000512689	0.0046142	0.228403	0.76647		0.76647	0.228403	0.0046142	0.000512689
col-184	F15A2.1	0	0	0.01	0.05	0.26	7.19	23.84	23.84	31.35	0	0.000318979	0.0015949	0.00829346	0.229346	0.760447		0.760447	0.229346	0.00829346	0.0015949
col-139	F41F3.4	0	0.01	0	0.04	0.24	11.92	35.77	35.77	47.98	0.00020842	0	0.000833681	0.00500208	0.248437	0.745519		0.745519	0.248437	0.00500208	0.000833681
col-129	M18.1	0	0.02	0.07	0.04	0.26	14.55	42.28	42.28	57.22	0.000349528	0.00122335	0.000699056	0.00454387	0.254282	0.738902		0.738902	0.254282	0.00454387	0.00122335
col-122	T05A1.2	0	0.01	0	0.02	0.38	15.85	43.87	43.87	60.13	0.000166306	0	0.000332613	0.00631964	0.263596	0.729586		0.729586	0.263596	0.00631964	0.000332613
col-81	F38A3.1	0	0	0	0.02	0.19	13.74	33.69	33.69	47.64	0	0	0.000419815	0.00398825	0.288413	0.707179		0.707179	0.288413	0.00398825	0.000419815
col-7	C15A11.5	0	0.01	0	0	0	0.78	1.83	1.83	2.62	0.00381679	0	0	0	0.29771	0.698473		0.698473	0.29771	0.00381679	0
col-96	Y41C4A.19	0	0	0.01	0.01	0.06	0.44	1.03	1.03	1.55	0	0.00645161	0.00645161	0.0387097	0.283871	0.664516		0.664516	0.283871	0.0387097	0.00645161
col-141	T15B7.4	0	0	0.03	0.06	2.35	0.39	4.83	4.83	7.66	0	0.00391645	0.0078329	0.306789	0.0509138	0.630548		0.630548	0.306789	0.0509138	0.0078329
col-142	T15B7.4	0	0	0.03	0.06	2.35	0.39	4.83	4.83	7.66	0	0.00391645	0.0078329	0.306789	0.0509138	0.630548		0.630548	0.306789	0.0509138	0.0078329
col-85	T21B4.2	0	0.01	0	0	0.01	0	0.03	0.03	0.05	0.2	0	0	0.2	0	0.6		0.6	0.2	0.2	0
col-62	C15A11.6				0.0360669	0	0.172148	0.218003	0.218003	0.426218			0.0846208	0	0.403897	0.511483		0.511483	0.403897	0.0846208	0
col-93	W05B2.5	0	0.05	0.32	2.48	6.57	7.24	17.23	17.23	33.89	0.00147536	0.00944231	0.0731779	0.193862	0.213632	0.50841		0.50841	0.213632	0.193862	0.0731779
col-102	C18H7.3	0	0	0	0.01	0	0	0.01	0.01	0.02	0	0	0.5	0	0	0.5		0.5	0.5	0	0
col-183	F02D10.1	0	0	0	0	0.01	0	0.01	0.01	0.02	0	0	0	0.5	0	0.5		0.5	0.5	0	0
col-50	T28F2.6	0	0	0	0	0	0.01	0.01	0.01	0.02	0	0	0	0	0.5	0.5		0.5	0.5	0	0

## Sheet: dauer
Gene Name	Sequence name	e emb	l emb	L1	L2	L3	L4	YA	highest	DauerDAF2	DauerEntryDAF2	DauerExitDAF2		fold over high
col-35	C15A11.1	0	0	0	0	0	0	0	0	0.12	43.57	0.02		43570
col-183	F02D10.1	0	0	0	0	0.01	0	0.01	0.01	2.81	357.68	0.18		35768
col-51	T28F2.8	0	0.01	0	0.0017	0.0104	0.0134	0.0069	0.0134	0.7951	306.538	0.1154		22876
col-37	ZK863.2	0.0008	0.0007	0	0.0195	0.0232	0.044	0.0347	0.044	1.6674	685.26	0.2586		15574.1
col-2	W01B6.7	0.0048	0.0006	0	0.0093	0.0408	0.0519	0.0345	0.0519	1.8207	703.816	0.2511		13561
col-50	T28F2.6	0	0	0	0.0022	0.0029	0.009	0.0124	0.0124	2.2554	165.084	0.2218		13313.2
col-102	C18H7.3	0	0	0	0.01	0	0	0.01	0.01	0.24	94.23	0.05		9423
col-85	T21B4.2	0.0023	0.0105	0	0.0047	0.0065	0.0042	0.0272	0.0272	0.6896	245.019	0.1208		9008.05
col-40	T13B5.4	0	0	0	0.0049	0.0146	0.0141	0.0709	0.0709	1.2908	425.979	0.2198		6008.17
col-84	K12D12.3	0.03	0.03	0	0.02	0	0	0.02	0.03	0.28	106.43	0.04		3547.67
col-164	T21D9.1	0	0.0022	0	0.0052	0	0.0061	0	0.0061	0.0424	19.9323	0.0141		3267.59
col-36	C27H5.5	0	0.01	0	0.05	0.09	0.02	0.02	0.09	0.62	224.56	0.08		2495.11
col-108	Y41D4A.2	0	0.0089	0.0007	0.0169	0.0076	0.0368	0.009	0.0368	0.4762	86.6746	0.0398		2355.29
col-185	H06A10.2	0	0	0	0.02	0.02	0.05	0	0.05	0.36	112.5	0.02		2250
col-72	W09G10.1	0	0	0	0.0117	0	0	0	0.0117	0.1233	24.6757	0.0104		2109.03
col-44	F54B11.2	0	0.01	0	0.01	0.01	0.02	0.03	0.03	0.15	37.63	0		1254.33
col-43	ZC513.8	0.0356	0.0853	0	0.1025	0.1331	0.206	0.0673	0.206	0.7202	253.471	0.0729		1230.44
col-114	D2024.8	0	0	0	0	0.01	0.02	0.01	0.02	0.03	18	0.01		900
col-158	D2023.7	0.01	0.02	0	0.02	0.2	0.01	0.02	0.2	0.37	145.38	0.16		726.9
col-123	W08D2.6	0.0016	0.0103	0	0.0064	0.0144	0.0116	0.0242	0.0242	0.0408	10.1228	0.0147		418.3
col-151	AC3.6	0	0	0.01	0	0	0	0	0.01	0.24	3.65	0.03		365
col-33	F36A4.6	0.05	0.07	0	0.28	0.1	0.39	0.01	0.39	0.17	19.98	0.01		51.23
col-150	B0024.2	0	0.03	0.03	0.41	1.38	1.76	0.82	1.76	0.76	32.53	0.03		18.48
col-89	F17C8.2	0.22	0.38	0.06	0.61	0.23	1.52	0.12	1.52	0.54	16.32	0.12		10.74
rol-8	ZK1290.3a	0.0191	0	0.0038	25.9453	7.9169	16.3293	0.5831	25.9453	0.348	129.568	0.0787		4.99
rol-8	ZK1290.3b	0.0179	0	0.0021	25.1551	8.1219	16.1849	0.6224	25.1551	0.2825	114.462	0.0814		4.55
col-174	F46C8.2	0.15	0.24	0	1.05	0.2	1.04	0.08	1.05	0.03	4.75	0.03		4.52
col-34	F36A4.10	0.48	1	0.68	3.5	1.23	3.26	0.43	3.5	0.38	11.92	0.67		3.41
col-68	C50D2.4	0.09	0.2	0	0.18	0.09	0.62	0.12	0.62	0.06	1.85	0.03		2.98

## Sheet: by total
Gene Name	Sequence Name	e emb	l emb	L1	L2	L3	L4	YA	highest	total	%lemb	%L1	%L2	%L3	%L4	%Ad		highest	2nd high	3rd high	4th high		peak?
col-10	B0222.8	3.51	18.01	29.26	58.2	108.42	40.95	4.63	108.42	259.47	0.0694107	0.112768	0.224303	0.417852	0.157822	0.0178441		0.417852	0.224303	0.157822	0.112768
dpy-5	F27C1.8	0.05	0.23	0	79.23	20.08	71.07	3.04	79.23	173.65	0.0013245	0	0.456263	0.115635	0.409272	0.0175065		0.456263	0.409272	0.115635	0.0175065
sqt-3	F23H12.4	40.86	94.27	0.02	23.57	12.06	27.81	1.13	94.27	158.86	0.593416	0.000125897	0.14837	0.0759159	0.17506	0.00711318		0.593416	0.17506	0.14837	0.0759159		late embryo
dpy-14	H27M09.4	76.3	147.29	0.08	0.01	0	0.01	0.01	147.29	147.4	0.999254	0.000542741	6.78426e-05	0	6.78426e-05	6.78426e-05		0.999254	0.000542741	6.78426e-05	6.78426e-05		late embryo
ram-2	F38A3.2	2.87	12.61	7.52	56.33	19.18	30.78	3.87	56.33	130.29	0.0967841	0.0577174	0.432343	0.14721	0.236242	0.029703		0.432343	0.236242	0.14721	0.0967841
col-166	T07H6.3	1.04	8.11	41.81	25.28	39.03	8.25	2.79	41.81	125.27	0.0647402	0.333759	0.201804	0.311567	0.0658577	0.0222719		0.333759	0.311567	0.201804	0.0658577
dpy-17	F54D8.1	52.61	122.55	0.05	0	0.02	0	0.02	122.55	122.64	0.999266	0.000407697	0	0.000163079	0	0.000163079		0.999266	0.000407697	0.000163079	0.000163079		late embryo
dpy-4	Y41E3.2	0	0.02	0	41.7	15.1	53.37	1.88	53.37	112.07	0.00017846	0	0.372089	0.134737	0.47622	0.0167752		0.47622	0.372089	0.134737	0.0167752
dpy-13	F30B5.1	0.01	0.06	0	36.68	13.99	54.03	1.87	54.03	106.63	0.000562693	0	0.343993	0.131201	0.506705	0.0175373		0.506705	0.343993	0.131201	0.0175373		L4
col-144	B0222.6	1.56	10.43	10.45	19.17	34.87	20.69	2.52	34.87	98.13	0.106288	0.106491	0.195353	0.355345	0.210843	0.0256802		0.355345	0.210843	0.195353	0.106491
col-125	C29F4.1	1.1	4.28	0.09	29.23	26.61	33.46	2.8	33.46	96.47	0.0443661	0.000932933	0.302996	0.275837	0.346844	0.0290246		0.346844	0.302996	0.275837	0.0443661
col-77	M195.1	1	3.26	0.02	15.96	6.48	62.93	3.35	62.93	92	0.0354348	0.000217391	0.173478	0.0704348	0.684022	0.036413		0.684022	0.173478	0.0704348	0.036413		L4
col-124	C24F3.6	0.23	0.39	0	0.15	0.52	15.58	64.96	64.96	81.6	0.00477941	0	0.00183824	0.00637255	0.190931	0.796078		0.796078	0.190931	0.00637255	0.00477941		adult
col-140	F26F12.1	0	0	0	0.07	0.31	17.64	61.4	61.4	79.42	0	0	0.00088139	0.0039033	0.22211	0.773105		0.773105	0.22211	0.0039033	0.00088139		adult
col-14	C46A5.3	1.86	3.91	0.01	25.28	5.89	41.86	2.37	41.86	79.32	0.049294	0.000126072	0.318709	0.0742562	0.527736	0.029879		0.527736	0.318709	0.0742562	0.049294		L4
col-38	F54C9.4	0.04	0.03	0	0.03	3.81	68.67	2.75	68.67	75.29	0.000398459	0	0.000398459	0.0506043	0.912073	0.0365254		0.912073	0.0506043	0.0365254	0.000398459		L4
sqt-1	B0491.2	0	0	0	39.73	9.93	21.03	0.69	39.73	71.38	0	0	0.556598	0.139115	0.29462	0.00966657		0.556598	0.29462	0.139115	0.00966657		L2
col-107	C34H4.4	1.06	5.27	4.82	20.67	10.48	25.42	1.51	25.42	68.17	0.0773067	0.0707056	0.303213	0.153733	0.372891	0.0221505		0.372891	0.303213	0.153733	0.0773067
col-17	F11G11.10	0	0	0	41.16	12.37	14.09	0.53	41.16	68.15	0	0	0.603962	0.181511	0.20675	0.00777696		0.603962	0.20675	0.181511	0.00777696		L2
col-181	W03G11.1	0	0.01	0.04	0.01	0.31	13.42	50.7	50.7	64.49	0.000155063	0.000620251	0.000155063	0.00480695	0.208094	0.786168		0.786168	0.208094	0.00480695	0.000620251		adult
col-20	F11G11.11	0	0	0	0.03	0.3	5.65	58.27	58.27	64.25	0	0	0.000466926	0.00466926	0.0879377	0.906926		0.906926	0.0879377	0.00466926	0.000466926		adult
col-178	C34F6.2	0	0	0	0	0.29	8.56	53.59	53.59	62.44	0	0	0	0.00464446	0.137092	0.858264		0.858264	0.137092	0.00464446	0		adult
col-122	T05A1.2	0	0.01	0	0.02	0.38	15.85	43.87	43.87	60.13	0.000166306	0	0.000332613	0.00631964	0.263596	0.729586		0.729586	0.263596	0.00631964	0.000332613		adult
col-104	F58F6.1	0.8	2.03	0	14.88	4.1	37.14	1.97	37.14	60.12	0.0337658	0	0.247505	0.0681969	0.617764	0.0327678		0.617764	0.247505	0.0681969	0.0337658		L3
sqt-2	C01B12.1	0.03	0.1	0	29.31	10.17	19.37	0.64	29.31	59.59	0.00167813	0	0.491861	0.170666	0.325055	0.0107401		0.491861	0.325055	0.170666	0.0107401
col-97	ZK1010.7	1.79	3.52	0	14.16	4.44	34.97	1.5	34.97	58.59	0.0600785	0	0.241679	0.0757808	0.59686	0.0256016		0.59686	0.241679	0.0757808	0.0600785		L4
col-129	M18.1	0	0.02	0.07	0.04	0.26	14.55	42.28	42.28	57.22	0.000349528	0.00122335	0.000699056	0.00454387	0.254282	0.738902		0.738902	0.254282	0.00454387	0.00122335		adult
col-105	F58F6.1				15.1163	3.77096	34.3962	1.78848	34.3962	55.0719			0.274483	0.0684733	0.624569	0.0324753		0.624569	0.274483	0.0684733	0.0324753		L4
col-159	F57B1.3	0	0.05	0	2.73	11.15	19.8	20.49	20.49	54.22	0.000922169	0	0.0503504	0.205644	0.365179	0.377905		0.377905	0.365179	0.205644	0.0503504
col-160	F57B1.4	0	1.23	3.83	5.98	16.19	5.64	19.91	19.91	52.78	0.0233043	0.0725654	0.1133	0.306745	0.106859	0.377226		0.377226	0.306745	0.1133	0.106859
rol-6	T01B7.7	0	0.03	0	34.83	6.22	9.34	0.38	34.83	50.8	0.000590551	0	0.68563	0.122441	0.183858	0.00748031		0.68563	0.183858	0.122441	0.00748031		L2
rol-8	ZK1290.3	0.02	0	0	25.95	7.92	16.33	0.58	25.95	50.78	0	0	0.511028	0.155967	0.321583	0.0114218		0.511028	0.321583	0.155967	0.0114218		L2
let-2	F01G12.5	6.52	15.92	2.44	4.7	8.26	13.97	4.97	15.92	50.26	0.316753	0.0485476	0.0935137	0.164345	0.277955	0.0988858		0.316753	0.277955	0.164345	0.0988858
col-112	Y73B6BL.34	0	0.01	0	0	1.69	44.76	2.65	44.76	49.11	0.000203625	0	0	0.0344125	0.911423	0.0539605		0.911423	0.0539605	0.0344125	0.000203625		L4
col-175	C35B8.1	0	0	0	0	1.15	44.8	2.09	44.8	48.04	0	0	0	0.0239384	0.932556	0.0435054		0.932556	0.0435054	0.0239384	0		L4
col-139	F41F3.4	0	0.01	0	0.04	0.24	11.92	35.77	35.77	47.98	0.00020842	0	0.000833681	0.00500208	0.248437	0.745519		0.745519	0.248437	0.00500208	0.000833681		adult
col-73	F11G11.12	0	0	0	13.1	6	27.52	1.11	27.52	47.73	0	0	0.274461	0.125707	0.576577	0.0232558		0.576577	0.274461	0.125707	0.0232558		L4
col-90	C29E4.1	0.43	0.24	1.28	28	11.94	4.07	2.13	28	47.66	0.00503567	0.0268569	0.587495	0.250525	0.0853966	0.0446916		0.587495	0.250525	0.0853966	0.0446916		L2
col-81	F38A3.1	0	0	0	0.02	0.19	13.74	33.69	33.69	47.64	0	0	0.000419815	0.00398825	0.288413	0.707179		0.707179	0.288413	0.00398825	0.000419815		adult
col-80	C09G5.5	0	0.27	1.38	0.13	3.5	2.52	37.99	37.99	45.79	0.00589648	0.0301376	0.00283905	0.0764359	0.0550339	0.829657		0.829657	0.0764359	0.0550339	0.0301376		adult
col-119	C53B4.5	0.01	0.01	0	0.03	0.23	1.38	43.89	43.89	45.54	0.000219587	0	0.000658762	0.00505051	0.030303	0.963768		0.963768	0.030303	0.00505051	0.000658762		adult
col-71	Y49F6B.10	0.01	0.01	0	0.05	1.8	41.64	1.73	41.64	45.23	0.000221092	0	0.00110546	0.0397966	0.920628	0.0382489		0.920628	0.0397966	0.0382489	0.00110546		L4
col-138	C52D10.13	0	0.02	0	0.02	1.23	41.18	1.73	41.18	44.18	0.000452694	0	0.000452694	0.0278407	0.932096	0.039158		0.932096	0.039158	0.0278407	0.000452694		L4
col-19	ZK1193.1	0	0	0	0	0.23	4.76	38.28	38.28	43.27	0	0	0	0.00531546	0.110007	0.884678		0.884678	0.110007	0.00531546	0		adult
col-39	C09G5.4	0.06	2.13	1.39	13.95	14.37	4.75	5.12	14.37	41.71	0.0510669	0.0333253	0.334452	0.344522	0.113882	0.122752		0.344522	0.334452	0.122752	0.113882
col-63	ZK265.2	0.07	0.02	0	0	0.53	38.67	1.36	38.67	40.58	0.000492854	0	0	0.0130606	0.952932	0.033514		0.952932	0.033514	0.0130606	0.000492854		L4
col-48	Y54E10BL.2	1.44	2.92	0.02	10.25	3.06	23.17	0.85	23.17	40.27	0.0725106	0.000496648	0.254532	0.0759871	0.575366	0.0211075		0.575366	0.254532	0.0759871	0.0725106		L4
emb-9	K04H4.1	4.83	11.87	1.87	4.94	6.86	10.02	3.66	11.87	39.22	0.302652	0.0476798	0.125956	0.174911	0.255482	0.0933197		0.302652	0.255482	0.174911	0.125956
col-49	K09H9.3	0	0	0	0	0.77	36.73	1.55	36.73	39.05	0	0	0	0.0197183	0.940589	0.0396927		0.940589	0.0396927	0.0197183	0		L4
col-106	Y77E11A.15	0	0	0	0.02	0.18	8.91	29.9	29.9	39.01	0	0	0.000512689	0.0046142	0.228403	0.76647		0.76647	0.228403	0.0046142	0.000512689		adult
rol-1	Y57A10A.11	0	0	0	0	0.65	36.69	1.59	36.69	38.93	0	0	0	0.0166966	0.942461	0.0408425		0.942461	0.0408425	0.0166966	0		L4
Y69H2.14	Y69H2.14	0.01	1.2	4.46	1.03	14.82	0.82	15.72	15.72	38.05	0.0315375	0.117214	0.0270696	0.389488	0.0215506	0.413141		0.413141	0.389488	0.117214	0.0315375
col-93	W05B2.5	0	0.05	0.32	2.48	6.57	7.24	17.23	17.23	33.89	0.00147536	0.00944231	0.0731779	0.193862	0.213632	0.50841		0.50841	0.213632	0.193862	0.0731779		adult
col-167	T10E10.2	0.32	2.13	6.86	6.13	9.63	6.29	1.54	9.63	32.58	0.0653775	0.210559	0.188152	0.29558	0.193063	0.0472683		0.29558	0.210559	0.193063	0.188152
col-98	F14F7.1	0.01	1	4.66	1.11	11.94	0.59	13.17	13.17	32.47	0.0307977	0.143517	0.0341854	0.367724	0.0181706	0.405605		0.405605	0.367724	0.143517	0.0341854
col-12	F15H10.1	0.01	0.2	0	6.35	6.01	16.13	3.11	16.13	31.8	0.00628931	0	0.199686	0.188994	0.507233	0.0977987		0.507233	0.199686	0.188994	0.0977987		L4
col-184	F15A2.1	0	0	0.01	0.05	0.26	7.19	23.84	23.84	31.35	0	0.000318979	0.0015949	0.00829346	0.229346	0.760447		0.760447	0.229346	0.00829346	0.0015949		adult
col-133	F52B11.4	0	0.01	0	0.49	5.79	19.79	4.67	19.79	30.75	0.000325203	0	0.015935	0.188293	0.643577	0.15187		0.643577	0.188293	0.15187	0.015935		L4
col-130	F08G5.4	0.16	1.41	0	8.62	4.02	15.46	1.04	15.46	30.55	0.0461538	0	0.28216	0.131588	0.506056	0.0340426		0.506056	0.28216	0.131588	0.0461538		L4
col-180	C44C10.1	0.13	0.85	0.1	4.71	10.17	12.09	1.69	12.09	29.61	0.0287065	0.00337724	0.159068	0.343465	0.408308	0.0570753		0.408308	0.343465	0.159068	0.0570753
col-103	F56B3.1	0.01	0.85	2.74	0.62	11.32	0.74	13.24	13.24	29.51	0.0288038	0.0928499	0.0210098	0.383599	0.0250762	0.448661		0.448661	0.383599	0.0928499	0.0288038
col-8	F11H8.3	0	0.01	0	0.01	0.12	0.43	28.52	28.52	29.09	0.000343761	0	0.000343761	0.00412513	0.0147817	0.980406		0.980406	0.0147817	0.00412513	0.000343761		adult
col-161	C50B6.4	0	0	0	4.32	4.26	18.21	1.71	18.21	28.5	0	0	0.151579	0.149474	0.638947	0.06		0.638947	0.151579	0.149474	0.06		L4
col-109	Y38C1BA.3	1.34	2.33	0	7.56	2.2	15.08	0.6	15.08	27.77	0.0839035	0	0.272236	0.0792222	0.543032	0.021606		0.543032	0.272236	0.0839035	0.0792222		L4
col-41	T10B10.1	0.01	0.01	0	20.17	7.31	0.22	0.02	20.17	27.73	0.00036062	0	0.727371	0.263613	0.00793365	0.000721241		0.727371	0.263613	0.00793365	0.000721241		L2
dpy-10	T14B4.7	6.98	15.57	0.02	2.84	5.04	0.82	0.09	15.57	24.38	0.638638	0.000820345	0.116489	0.206727	0.0336341	0.00369155		0.638638	0.206727	0.116489	0.0336341		late embryo
col-165	F14H12.1	15.1	23.44	0	0.01	0.01	0.02	0	23.44	23.48	0.998296	0	0.000425894	0.000425894	0.000851789	0		0.998296	0.000851789	0.000425894	0.000425894		late embryo
col-120	Y11D7A.11	0	0	0	0.05	0.03	21.44	1.85	21.44	23.37	0	0	0.0021395	0.0012837	0.917415	0.0791613		0.917415	0.0791613	0.0021395	0.0012837		L4
col-60	F22D6.10	0	0	0	0	0.06	20.8	1.8	20.8	22.66	0	0	0	0.00264784	0.917917	0.0794351		0.917917	0.0794351	0.00264784	0		L4
col-65	K08C9.4	1.91	4.52	0	7.76	2.48	7.15	0.61	7.76	22.52	0.20071	0	0.344583	0.110124	0.317496	0.027087		0.344583	0.317496	0.20071	0.110124
dpy-2	T14B4.6	5.33	10.96	0.03	3.82	4.75	0.88	0.1	10.96	20.54	0.533593	0.00146056	0.185979	0.231256	0.0428432	0.00486855		0.533593	0.231256	0.185979	0.0428432		late embryo
col-74	ZK1248.2	13.85	20.48	0	0	0	0	0	20.48	20.48	1	0	0	0	0	0		1	0	0	0		late embryo
col-169	T10E10.5	0.06	0.57	0.89	4.12	11.41	2.87	0.4	11.41	20.26	0.0281343	0.0439289	0.203356	0.563179	0.141658	0.0197433		0.563179	0.203356	0.141658	0.0439289		L3
col-88	W05G11.3	0	0.01	0	0.02	0.03	17.56	2.13	17.56	19.75	0.000506329	0	0.00101266	0.00151899	0.889114	0.107848		0.889114	0.107848	0.00151899	0.00101266		L4
dpy-7	F46C8.6	4.91	11.01	0	2.6	4.32	1	0.07	11.01	19	0.579474	0	0.136842	0.227368	0.0526316	0.00368421		0.579474	0.227368	0.136842	0.0526316		late embryo
col-132	C39E9.8	0.18	0.81	2.86	6.02	5.16	1.45	2.33	6.02	18.63	0.0434783	0.153516	0.323135	0.276973	0.0778315	0.125067		0.323135	0.276973	0.153516	0.125067
lon-3	ZK836.1	0.21	0.49	0	3.79	4.37	8.81	0.42	8.81	17.88	0.0274049	0	0.211969	0.244407	0.492729	0.0234899		0.492729	0.244407	0.211969	0.0274049
col-149	B0024.1	0	0.01	0.24	0.72	12.17	1.2	3.26	12.17	17.6	0.000568182	0.0136364	0.0409091	0.691477	0.0681818	0.185227		0.691477	0.185227	0.0681818	0.0409091		L3
col-162	Y2H9A.3	0	0	0	2.69	2.62	11.37	0.83	11.37	17.51	0	0	0.153626	0.149629	0.649343	0.0474015		0.649343	0.153626	0.149629	0.0474015		L4
bli-2	F59E12.12	0.02	0	NA	0.02	4.11	12.02	0.49	12.02	16.64	0	0	0.00120192	0.246995	0.722356	0.0294471		0.722356	0.246995	0.0294471	0.00120192		L4
col-92	W05B2.6	0	0.11	0	1.08	3.3	6.34	5.47	6.34	16.3	0.00674847	0	0.0662577	0.202454	0.388957	0.335583		0.388957	0.335583	0.202454	0.0662577
dpy-3	EGAP7.1	4.73	10.24	0	1.89	3.18	0.88	0.08	10.24	16.27	0.629379	0	0.116165	0.195452	0.0540873	0.00491703		0.629379	0.195452	0.116165	0.0540873		late embryo
col-170	T10E10.6	0.03	0.23	1.25	1.14	6.74	6.14	0.5	6.74	16	0.014375	0.078125	0.07125	0.42125	0.38375	0.03125		0.42125	0.38375	0.078125	0.07125
col-171	T10E10.6	0.03	0.23	1.25	1.14	6.74	6.14	0.5	6.74	16	0.014375	0.078125	0.07125	0.42125	0.38375	0.03125		0.42125	0.38375	0.078125	0.07125
col-155	F55C10.3	0.08	0.12	0.28	2.91	4.19	6.79	1.55	6.79	15.84	0.00757576	0.0176768	0.183712	0.26452	0.428662	0.0978535		0.428662	0.26452	0.183712	0.0978535
col-147	T06E4.4	0	0.46	1.27	2.22	8.85	0.66	2.35	8.85	15.81	0.0290955	0.0803289	0.140417	0.559772	0.0417457	0.14864		0.559772	0.14864	0.140417	0.0803289		L3
col-118	T11B7.3	0.33	1.06	1.62	5.38	2.78	3.12	1.63	5.38	15.59	0.0679923	0.103913	0.345093	0.178319	0.200128	0.104554		0.345093	0.200128	0.178319	0.104554
col-110	F19C7.7	0.41	0.94	2.2	2.41	4.39	3.59	1.81	4.39	15.34	0.0612777	0.143416	0.157106	0.28618	0.234029	0.117992		0.28618	0.234029	0.157106	0.143416
col-117	T28C6.4.1				2.05828	9.40582	3.20295	0.660136	9.40582	15.3272			0.134289	0.613669	0.208972	0.0430696		0.613669	0.208972	0.134289	0.0430696		L3
col-91	F09G8.6	0	0.24	0.16	3.64	2.5	7.19	1.16	7.19	14.89	0.0161182	0.0107455	0.244459	0.167898	0.482874	0.0779046		0.482874	0.244459	0.167898	0.0779046
col-101	K02D7.3	0.01	0	0.12	0.02	0.22	0.12	14.38	14.38	14.86	0	0.00807537	0.0013459	0.0148048	0.00807537	0.967699		0.967699	0.0148048	0.00807537	0.00807537		adult
col-54	F33D11.3	0.1	0.34	0	11.08	2.85	0.39	0.02	11.08	14.68	0.0231608	0	0.754768	0.194142	0.0265668	0.0013624		0.754768	0.194142	0.0265668	0.0231608		L2
col-145	B0222.7	0	0.31	0.02	0.63	4.51	7.75	0.93	7.75	14.15	0.0219081	0.00141343	0.044523	0.318728	0.547703	0.0657244		0.547703	0.318728	0.0657244	0.044523		L4
col-76	M110.1	3.52	8.17	0.4	1.45	1.13	1.95	0.46	8.17	13.56	0.602507	0.0294985	0.106932	0.0833333	0.143805	0.0339233		0.602507	0.143805	0.106932	0.0833333		late embryo
col-176	ZC373.7	0.01	0.02	0.58	0.22	10.79	0.48	0.14	10.79	12.23	0.00163532	0.0474244	0.0179886	0.882257	0.0392478	0.0114473		0.882257	0.0474244	0.0392478	0.0179886		L3
col-156	F57B7.3	0	0.03	0	3.95	3.61	3.83	0.36	3.95	11.78	0.00254669	0	0.335314	0.306452	0.325127	0.0305603		0.335314	0.325127	0.306452	0.0305603
col-157	T11F9.9	0.01	0.08	0.01	1.29	2.5	7.51	0.38	7.51	11.77	0.00679694	0.000849618	0.109601	0.212404	0.638063	0.0322855		0.638063	0.212404	0.109601	0.0322855		L4
col-154	F55C10.2	0.08	0.32	0.88	2.36	2.07	5.33	0.68	5.33	11.64	0.0274914	0.0756014	0.202749	0.177835	0.457904	0.0584192		0.457904	0.202749	0.177835	0.0756014
col-121	F56D5.1	5.44	10.5	0	0	0	0	0	10.5	10.5	1	0	0	0	0	0		1	0	0	0		late embryo
col-143	T15B7.3	0	0	0	0.02	0.16	0.09	9.91	9.91	10.18	0	0	0.00196464	0.0157171	0.00884086	0.973477		0.973477	0.0157171	0.00884086	0.00196464		adult
col-34	F36A4.10	0.48	1	0.68	3.5	1.23	3.26	0.43	3.5	10.1	0.0990099	0.0673267	0.346535	0.121782	0.322772	0.0425743		0.346535	0.322772	0.121782	0.0990099
col-113	C34D4.15	0.63	0.87	0.02	2.45	0.64	4.82	0.54	4.82	9.34	0.0931478	0.00214133	0.262313	0.0685225	0.51606	0.0578158		0.51606	0.262313	0.0931478	0.0685225		L4
col-115	Y42H9B.1	0.37	0.87	0	5	0.66	2.48	0.18	5	9.19	0.0946681	0	0.54407	0.0718172	0.269859	0.0195865		0.54407	0.269859	0.0946681	0.0718172		L2
col-173	F41C6.5	0.01	0.02	0	4.15	0.85	3.26	0.12	4.15	8.4	0.00238095	0	0.494048	0.10119	0.388095	0.0142857		0.494048	0.388095	0.10119	0.0142857
dpy-8	C31H2.2	0	0	0	2.69	4.31	1.19	0.1	4.31	8.29	0	0	0.324487	0.519903	0.143546	0.0120627		0.519903	0.324487	0.143546	0.0120627		L3
col-111	F29B9.9	0.24	0.35	0	3.38	0.82	3.45	0.28	3.45	8.28	0.0422705	0	0.408213	0.0990338	0.416667	0.0338164		0.416667	0.408213	0.0990338	0.0422705
col-58	F26B1.4	0.19	0.58	0	4.58	0.53	2.26	0.19	4.58	8.14	0.0712531	0	0.562654	0.0651106	0.277641	0.0233415		0.562654	0.277641	0.0712531	0.0651106		L2
dpy-9	T21D12.2	0.01	0.01	0	2.37	4.35	0.88	0.12	4.35	7.73	0.00129366	0	0.306598	0.562743	0.113842	0.0155239		0.562743	0.306598	0.113842	0.0155239		L3
col-141	T15B7.4	0	0	0.03	0.06	2.35	0.39	4.83	4.83	7.66	0	0.00391645	0.0078329	0.306789	0.0509138	0.630548		0.630548	0.306789	0.0509138	0.0078329		adult
col-142	T15B7.4	0	0	0.03	0.06	2.35	0.39	4.83	4.83	7.66	0	0.00391645	0.0078329	0.306789	0.0509138	0.630548		0.630548	0.306789	0.0509138	0.0078329		adult
bli-1	C09G5.6	0	0.02	0	0	2.71	4.08	0.18	4.08	6.99	0.00286123	0	0	0.387697	0.583691	0.0257511		0.583691	0.387697	0.0257511	0.00286123		L4
col-146	T06E4.6	0	0.03	0	1.5	2.95	1.06	1.33	2.95	6.87	0.00436681	0	0.218341	0.429403	0.154294	0.193595		0.429403	0.218341	0.193595	0.154294
col-179	C34F6.3	0.01	0.05	0.12	0.12	0.21	0.42	4.55	4.55	5.47	0.00914077	0.0219378	0.0219378	0.0383912	0.0767824	0.83181		0.83181	0.0767824	0.0383912	0.0219378		adult
cle-1	C36B1.1	0.77	1.24	0.53	0.86	0.61	0.81	1.38	1.38	5.43	0.228361	0.0976059	0.158379	0.112339	0.149171	0.254144		0.254144	0.228361	0.158379	0.149171
mec-5	E03G2.3	0.22	0.48	1.06	1.34	0.78	0.51	0.42	1.34	4.59	0.104575	0.230937	0.291939	0.169935	0.111111	0.0915033		0.291939	0.230937	0.169935	0.111111
col-150	B0024.2	0	0.03	0.03	0.41	1.38	1.76	0.82	1.76	4.43	0.00677201	0.00677201	0.0925508	0.311512	0.397291	0.185102		0.397291	0.311512	0.185102	0.0925508
col-182	R09A8.4	0.12	0.3	0	1.91	0.35	1.53	0.06	1.91	4.15	0.0722892	0	0.460241	0.0843373	0.368675	0.0144578		0.460241	0.368675	0.0843373	0.0722892
col-79	C09G5.3	0	0.01	0	0.23	0.57	2.74	0.06	2.74	3.61	0.00277008	0	0.0637119	0.157895	0.759003	0.0166205		0.759003	0.157895	0.0637119	0.0166205		L4
col-89	F17C8.2	0.22	0.38	0.06	0.61	0.23	1.52	0.12	1.52	2.92	0.130137	0.0205479	0.208904	0.0787671	0.520548	0.0410959		0.520548	0.208904	0.130137	0.0787671		L4
col-131	C39E9.3	0.24	0.35	0	1.42	0.27	0.79	0.03	1.42	2.86	0.122378	0	0.496503	0.0944056	0.276224	0.0104895		0.496503	0.276224	0.122378	0.0944056
col-137	Y51H4A.9	0	0	0	0.01	0.05	2.12	0.56	2.12	2.74	0	0	0.00364964	0.0182482	0.773723	0.20438		0.773723	0.20438	0.0182482	0.00364964		L4
col-7	C15A11.5	0	0.01	0	0	0	0.78	1.83	1.83	2.62	0.00381679	0	0	0	0.29771	0.698473		0.698473	0.29771	0.00381679	0		adult
col-174	F46C8.2	0.15	0.24	0	1.05	0.2	1.04	0.08	1.05	2.61	0.091954	0	0.402299	0.0766284	0.398467	0.0306513		0.402299	0.398467	0.091954	0.0766284
col-86	Y81G3A.5	0.8	0.66	0.11	0.35	0.38	0.37	0.57	0.8	2.44	0.270492	0.045082	0.143443	0.155738	0.151639	0.233607		0.270492	0.233607	0.155738	0.151639
col-3	T28C6.6				0.598454	0.118434	0.791704	0.791704	0.791704	2.3003			0.260164	0.0514864	0.344175	0.344175		0.344175	0.344175	0.260164	0.0514864
col-153	F17C11.3	0.02	0.03	0.1	0.48	0.64	0.39	0.37	0.64	2.01	0.0149254	0.0497512	0.238806	0.318408	0.19403	0.18408		0.318408	0.238806	0.19403	0.18408
col-172	F38B6.5	0.12	0.28	0	0.88	0.2	0.55	0.01	0.88	1.92	0.145833	0	0.458333	0.104167	0.286458	0.00520833		0.458333	0.286458	0.145833	0.104167
col-128	F12F6.9	0.01	0.01	0	0.72	0.95	0.08	0.01	0.95	1.77	0.00564972	0	0.40678	0.536723	0.0451977	0.00564972		0.536723	0.40678	0.0451977	0.00564972		L3
col-96	Y41C4A.19	0	0	0.01	0.01	0.06	0.44	1.03	1.03	1.55	0	0.00645161	0.00645161	0.0387097	0.283871	0.664516		0.664516	0.283871	0.0387097	0.00645161		adult
col-99	F29C4.8	0.7	0.75	0.08	0.13	0.19	0.15	0.03	0.75	1.33	0.56391	0.0601504	0.0977444	0.142857	0.112782	0.0225564		0.56391	0.142857	0.112782	0.0977444		late embryo
col-61	C01H6.1	0.01	0.05	0.01	0.72	0.15	0.32	0.06	0.72	1.31	0.0381679	0.00763359	0.549618	0.114504	0.244275	0.0458015		0.549618	0.244275	0.114504	0.0458015		L2
col-68	C50D2.4	0.09	0.2	0	0.18	0.09	0.62	0.12	0.62	1.21	0.165289	0	0.14876	0.0743802	0.512397	0.0991736		0.512397	0.165289	0.14876	0.0991736		L4
col-152	F32G8.5	0	0.01	0	0	0	1.05	0.09	1.05	1.15	0.00869565	0	0	0	0.913043	0.0782609		0.913043	0.0782609	0.00869565	0		L4
col-186	E03G2.4				0.325369	0.110713	0.311833	0.311833	0.325369	1.05975			0.307025	0.104471	0.294252	0.294252		0.307025	0.294252	0.294252	0.104471
col-95	Y41C4A.16	0	0.01	0	0.01	0	0	1.01	1.01	1.03	0.00970874	0	0.00970874	0	0	0.980583		0.980583	0.00970874	0.00970874	0		adult
col-33	F36A4.6	0.05	0.07	0	0.28	0.1	0.39	0.01	0.39	0.85	0.0823529	0	0.329412	0.117647	0.458824	0.0117647		0.458824	0.329412	0.117647	0.0823529
col-69	K01A2.7				0.344105	0.127316	0.282856	0.0427934	0.344105	0.79707			0.431712	0.15973	0.35487	0.0536884		0.431712	0.35487	0.15973	0.0536884
col-46	Y18H1A.13				0.0990533	0.00475186	0.266397	0.266368	0.266397	0.63657			0.155605	0.00746479	0.418488	0.418442		0.418488	0.418442	0.155605	0.00746479
col-135	M199.5	0	0	0	0	0	0	0.62	0.62	0.62	0	0	0	0	0	1		1	0	0	0		adult
col-43	ZC513.8	0.04	0.09	0	0.1	0.13	0.21	0.07	0.21	0.6	0.15	0	0.166667	0.216667	0.35	0.116667		0.35	0.216667	0.166667	0.15
col-70	H17B01.2				0.423242	0.0115954	0.0693444	0.0688194	0.423242	0.573001			0.738641	0.0202363	0.12102	0.120103		0.738641	0.12102	0.120103	0.0202363		L2
col-62	C15A11.6				0.0360669	0	0.172148	0.218003	0.218003	0.426218			0.0846208	0	0.403897	0.511483		0.511483	0.403897	0.0846208	0		adult
col-53	M01A12.1				0.0736654	0.0853371	0.130922	0.130648	0.130922	0.420573			0.175155	0.202907	0.311295	0.310643		0.311295	0.310643	0.202907	0.175155
cof-2	C48E7.5				0.0882542	0.0598613	0.125482	0.125482	0.125482	0.39908			0.221144	0.149998	0.314429	0.314429		0.314429	0.314429	0.221144	0.149998
F59F5.4	F59F5.4				0.195905	0.0739197	0.0694377	0.0240879	0.195905	0.36335			0.539163	0.203439	0.191104	0.0662939		0.539163	0.203439	0.191104	0.0662939		L2
unc-122	F11C3.2				0.0570802	0.032266	0.135696	0.135484	0.135696	0.360526			0.158325	0.089497	0.376383	0.375795		0.376383	0.375795	0.158325	0.089497
col-158	D2023.7	0.01	0.02	0	0.02	0.2	0.01	0.02	0.2	0.27	0.0740741	0	0.0740741	0.740741	0.037037	0.0740741		0.740741	0.0740741	0.0740741	0.0740741		L3
col-75	K03H9.2				0.174517	0.00846902	0.0651676	0	0.174517	0.248154			0.703262	0.0341281	0.26261	0		0.703262	0.26261	0.0341281	0		L2
col-177	F59F3.2				0.0294627	0.0219908	0.0869924	0.0863944	0.0869924	0.22484			0.131038	0.0978063	0.386908	0.384248		0.386908	0.384248	0.131038	0.0978063
col-36	C27H5.5	0	0.01	0	0.05	0.09	0.02	0.02	0.09	0.19	0.0526316	0	0.263158	0.473684	0.105263	0.105263		0.473684	0.263158	0.105263	0.105263
col-47	Y18H1A.12				0.0387189	0	0.0612699	0.060508	0.0612699	0.160497			0.241244	0	0.381752	0.377004		0.381752	0.377004	0.241244	0
col-2	W01B6.7	0	0	0	0.01	0.04	0.05	0.03	0.05	0.13	0	0	0.0769231	0.307692	0.384615	0.230769		0.384615	0.307692	0.230769	0.0769231
col-37	ZK863.2	0	0	0	0.02	0.02	0.04	0.03	0.04	0.11	0	0	0.181818	0.181818	0.363636	0.272727		0.363636	0.272727	0.181818	0.181818
col-40	T13B5.4	0	0	0	0	0.01	0.01	0.07	0.07	0.09	0	0	0	0.111111	0.111111	0.777778		0.777778	0.111111	0.111111	0		adult
col-185	H06A10.2	0	0	0	0.02	0.02	0.05	0	0.05	0.09	0	0	0.222222	0.222222	0.555556	0		0.555556	0.222222	0.222222	0		L4
col-108	Y41D4A.2	0	0.01	0	0.02	0.01	0.04	0.01	0.04	0.09	0.111111	0	0.222222	0.111111	0.444444	0.111111		0.444444	0.222222	0.111111	0.111111
col-116	F15E6.9				0.0631842	0.00783179	0.00663983	0.00698923	0.0631842	0.084645			0.746461	0.0925251	0.0784432	0.082571		0.746461	0.0925251	0.082571	0.0784432		L2
col-44	F54B11.2	0	0.01	0	0.01	0.01	0.02	0.03	0.03	0.08	0.125	0	0.125	0.125	0.25	0.375		0.375	0.25	0.125	0.125
col-45	F53G12.7	0.01	0	0	0.01	0.02	0.02	0.03	0.03	0.08	0	0	0.125	0.25	0.25	0.375		0.375	0.25	0.25	0.125
col-84	K12D12.3	0.03	0.03	0	0.02	0	0	0.02	0.03	0.07	0.428571	0	0.285714	0	0	0.285714		0.428571	0.285714	0.285714	0
col-83	F33A8.9				0.0165202	0.00737923	0.0258048	0.0181296	0.0258048	0.0678338			0.243539	0.108784	0.380412	0.267265		0.380412	0.267265	0.243539	0.108784
col-187	C30F2.1				0.0128766	0.00126526	0.0255878	0.0218384	0.0255878	0.0615681			0.209144	0.0205506	0.415602	0.354703		0.415602	0.354703	0.209144	0.0205506
col-123	W08D2.6	0	0.01	0	0.01	0.01	0.01	0.02	0.02	0.06	0.166667	0	0.166667	0.166667	0.166667	0.333333		0.333333	0.166667	0.166667	0.166667
col-85	T21B4.2	0	0.01	0	0	0.01	0	0.03	0.03	0.05	0.2	0	0	0.2	0	0.6		0.6	0.2	0.2	0		adult
col-94	W04D12.1				0.029482	0.00860035	0.0117712	0	0.029482	0.0498536			0.591372	0.172512	0.236116	0		0.591372	0.236116	0.172512	0		L2
col-56	T08B2.2				0.0120695	0	0.0167	0.0127868	0.0167	0.0415563			0.290437	0	0.401864	0.307698		0.401864	0.307698	0.290437	0
col-114	D2024.8	0	0	0	0	0.01	0.02	0.01	0.02	0.04	0	0	0	0.25	0.5	0.25		0.5	0.25	0.25	0		L4
col-51	T28F2.8	0	0.01	0	0	0.01	0.01	0.01	0.01	0.04	0.25	0	0	0.25	0.25	0.25		0.25	0.25	0.25	0.25
col-66	F15D3.3				0.0040992	0.00555619	0.0112306	0.00923053	0.0112306	0.0301165			0.136111	0.18449	0.372905	0.306494		0.372905	0.306494	0.18449	0.136111
col-64	F52F12.2				0	0.00902751	0.0133705	0.00367222	0.0133705	0.0260702			0	0.346277	0.512865	0.140859		0.512865	0.346277	0.140859	0		L4
col-102	C18H7.3	0	0	0	0.01	0	0	0.01	0.01	0.02	0	0	0.5	0	0	0.5		0.5	0.5	0	0		adult
col-164	T21D9.1	0	0	0	0.01	0	0.01	0	0.01	0.02	0	0	0.5	0	0.5	0		0.5	0.5	0	0		L4
col-183	F02D10.1	0	0	0	0	0.01	0	0.01	0.01	0.02	0	0	0	0.5	0	0.5		0.5	0.5	0	0		L3/adult
col-50	T28F2.6	0	0	0	0	0	0.01	0.01	0.01	0.02	0	0	0	0	0.5	0.5		0.5	0.5	0	0		L4/adult
col-148	C12D8.6				0.00986065	0.00486404	0	0	0.00986065	0.0147247			0.669668	0.330332	0	0		0.669668	0.330332	0	0		L2
col-151	AC3.6	0	0	0.01	0	0	0	0	0.01	0.01	0	1	0	0	0	0		1	0	0	0		L1
col-72	W09G10.1	0	0	0	0.01	0	0	0	0.01	0.01	0	0	1	0	0	0		1	0	0	0		L2
col-55	T05E7.2				0.00529557	0	0	0.00336476	0.00529557	0.00866033			0.611474	0	0	0.388526		0.611474	0.388526	0	0		L2
col-52	D1007.2				0.00292354	0.00108022	0.000538333	0	0.00292354	0.00454209			0.643655	0.237824	0.118521	0		0.643655	0.237824	0.118521	0		L2
col-163	F46B3.17				0.000797954	0	0.000145494	0	0.000797954	0.000943448			0.845785	0	0.154215	0		0.845785	0.154215	0	0		L2
col-87	Y39G8C.4				0.000677056	0	3.55297e-05	0	0.000677056	0.000712586			0.95014	0	0.0498602	0		0.95014	0.0498602	0	0		L2
col-168	T10B10.9.2	0	0	0	0	0	0	0	0	0
col-35	C15A11.1	0	0	0	0	0	0	0	0	0
col-78	W07A12.5				0	0	0	0	0	0
