# Supplementary material for: Use of an Activated Beta-Catenin to Identify Wnt Pathway Target Genes in Caenorhabditis elegans, Including a Subset of Collagen Genes Expressed in Late Larval Development
Source: G3 (Bethesda). 2014 Feb 25;4(4):733–47. doi: 10.1534/g3.113.009522 (PMC4059243; doi:10.1534/g3.113.009522)
Supplement: Supporting Information [file supp_g3.113.009522_FileS1.zip › FileS1/READ_ME.txt]

Worksheet 1 ‘all cols’.  A set of 188 C. elegans  ‘collagen’ genes (col genes; although not all gene names begin col) was identified as the union of those genes with either  ‘nematode cuticle collagen’ (IPR002486; 164 genes) or ‘collagen triple helix’ (IPR008160; 160 genes) as an InterPro domain (http://www.ebi.ac.uk/interpro/). (A) Wormbase gene ID number, (B) molecular/genetic gene names, (C) physical sequence names (column C).

Worksheet 2 ‘col developmental data’.   modENCODE RNASeq gene expression data from ((GERSTEIN et al. 2010))was examined for the total expression of 184 col genes at seven developmental timepoints. (A) molecular/genetic gene names; (B) physical sequence names; (C-I) raw data for expression of gene at early embryo, late embryo, L1, L2, L3, L4, Adult;  (J) absolute value for the stage with highest expression; (K) total of data from late embryo to young adult; (L-Q) percent of the total expression observed in each stage, late embryo to adult; (S)  value for stage with the highest percent of the total expression; (T-V) values for next three highest stages.  Data were sorted by ‘highest percent total expression’ (S) to identify those col genes for which 50% or more of the total developmental expression was observed at one time point (114/184).  The stage of peak developmental expression (> 50% of total expression) is indicated (X).  Some genes lack expression data for the early embryo, late embryo and L1.

Worksheet 2 ‘l emb’.  col  genes showing at least 50% of total developmental expression in the late embryo stage. Columns are as indicated above.

Worksheet 3 ‘L1’.  col  genes showing at least 50% of total developmental expression in the L1 stage. Columns are as indicated above.

Worksheet 4 ‘L2’.  col  genes showing at least 50% of total developmental expression in the L2 stage. Columns are as indicated above.

Worksheet 5 ‘L3’.  col  genes showing at least 50% of total developmental expression in the L3 stage. Columns are as indicated above.

Worksheet 6 ‘L4’.  col  genes showing at least 50% of total developmental expression in the L4 stage. Columns are as indicated above.

Worksheet 7 ‘YA’.  col  genes showing at least 50% of total developmental expression in the young adultstage. Columns are as indicated above.

Worksheet 8 ‘dauer’.  col  genes showing a level of gene expression in the dauer larval at least three fold greater than the highest level of gene expression during any stage in development. Columns (A – J) are as indicated above.  To identify col genes expressed in the dauer larva, we used data from daf-2 mutant animals entering and exiting dauer from ((GERSTEIN et al. 2010))(columns K – M).  Those genes for which the absolute value of expression in the ‘entering dauer’ animals (column L) was at least three fold higher than the highest level of expression seen at any stage of development (embryo –> Adult) are indicated, with the ratio of ‘dauer level’/’highest developmental level’ shown (column O).  

Worksheet 9 ‘by total’.  The col  gene developmental data sorted by the total level of expression across all developmental timepoints (column K).
