# Supplementary material for: Use of an Activated Beta-Catenin to Identify Wnt Pathway Target Genes in Caenorhabditis elegans, Including a Subset of Collagen Genes Expressed in Late Larval Development
Source: G3 (Bethesda). 2014 Feb 25;4(4):733–47. doi: 10.1534/g3.113.009522 (PMC4059243; doi:10.1534/g3.113.009522)
Supplement: Supporting Information [file supp_g3.113.009522_FileS2.zip › FileS2/FileS2.xlsx]

## Sheet: dev data L4 peak
name	e emb	l emb	L1	L2	L3	L4	YA	total		L4% total
C06E1.6	0	0	0	0	0	0.01	0	0.01		1
C09G12.5	0	0	0	0	0	0.01	0	0.01		1
C16C8.19	0	0	0	0	0	0.01	0	0.01		1
C44B12.9	0	0	0	0	0	0.01	0	0.01		1
E02H9.1	0	0	0	0	0	0.02	0	0.02		1
F18E9.7	0	0	0	0	0	0.02	0	0.02		1
F20G2.4	0	0	0	0	0	0.01	0	0.01		1
F33E2.7	0	0	0	0	0	0.01	0	0.01		1
F34D6.9	0	0	0	0	0	0.02	0	0.02		1
F35D11.7	0	0	0	0	0	0.03	0	0.03		1
F35D11.9	0	0	0	0	0	0.02	0	0.02		1
F36F12.5	0	0	0	0	0	0.01	0	0.01		1
F46B6.13	0	0	0	0	0	0.04	0	0.04		1
K12H6.8	0	0	0	0	0	0.01	0	0.01		1
M7.9	0	0	0	0	0	0.04	0	0.04		1
R09E10.8	0	0	0	0	0	0.01	0	0.01		1
W08F4.7	0	0	0	0	0	0.02	0	0.02		1
Y67D8C.7	0	0	0	0	0	0.01	0	0.01		1
ZK1248.1	0	0	0	0	0	0.01	0	0.01		1
ZK1290.11	0	0	0	0	0	0.01	0	0.01		1
ZK39.3	0	0	0	0	0	0.02	0	0.02		1
F08H9.2	0	0	0	0	0.05	4.18	NA	4.23		0.98818
ZK265.2	0.07	0.02	0	0	0.53	38.67	1.36	40.65		0.951292
Y57A10A.11	0	0	0	0	0.65	36.69	1.59	38.93		0.942461
ZC373.6	0	0	0	0	0.19	10.83	0.48	11.5		0.941739
K09H9.3	0	0	0	0	0.77	36.73	1.55	39.05		0.940589
C35B8.1	0	0	0	0	1.15	44.8	2.09	48.04		0.932556
C52D10.13	0	0.02	0	0.02	1.23	41.18	1.73	44.18		0.932096
Y49F6B.10	0.01	0.01	0	0.05	1.8	41.64	1.73	45.24		0.920424
W01B6.4	0	0	0	0	0	0.23	0.02	0.25		0.92
F22D6.10	0	0	0	0	0.06	20.8	1.8	22.66		0.917917
Y11D7A.11	0	0	0	0.05	0.03	21.44	1.85	23.37		0.917415
Y51H7C.13	0	0	0	0	0.64	18.08	1.03	19.75		0.915443
F32G8.5	0	0.01	0	0	0	1.05	0.09	1.15		0.913043
F54C9.4	0.04	0.03	0	0.03	3.81	68.67	2.75	75.33		0.911589
Y73B6BL.34	0	0.01	0	0	1.69	44.76	2.65	49.11		0.911423
E01G4.6	0.01	0.01	0	0.03	1.45	19.05	0.66	21.21		0.898161
F40C5.3	0	0	0	0.04	0.11	3.5	0.25	3.9		0.897436
Y47D7A.15	0	0	0	0.2	0.21	20.27	2.11	22.79		0.889425
W05G11.3.1	0	0.01	0	0.02	0.03	17.56	2.13	19.75		0.889114
W05G11.3.2	0	0.01	0	0.02	0.03	17.55	2.13	19.74		0.889058
R12E2.6	0.01	0.06	0	0.02	0.01	0.93	0.02	1.05		0.885714
Y51H7C.1	0.01	0	0	0	0.21	8.1	0.83	9.15		0.885246
C36E6.8	0	0	0	0	0.05	3.03	0.36	3.44		0.880814
Y50E8A.2	0	0.02	0	0	0	0.21	0.01	0.24		0.875
AC3.10	0	0	0	0.02	0.05	0.47	NA	0.54		0.87037
R01E6.5	0	0	0	0	0.02	0.2	0.01	0.23		0.869565
C04G6.2	0.02	0	0	0.32	0.13	3.1	0.1	3.67		0.844687
K12H4.6	0	0	0	0	0	0.05	0.01	0.06		0.833333
K12H6.9	0	0	0	0	0	0.05	0.01	0.06		0.833333
Y71G12B.18	0.01	0	0	0	0.04	0.28	0.01	0.34		0.823529
Y51B9A.7	0	0	0	0	0	0.17	0.04	0.21		0.809524
H14A12.7.2	0	0	0	0	0	0.04	0.01	0.05		0.8
W05B10.3	0	0	0	0	0	0.16	0.04	0.2		0.8
C33A12.15	0	0	0	0	0.05	0.68	0.13	0.86		0.790698
Y37E3.19	0	0.01	0	0	0	0.45	0.11	0.57		0.789474
F18G5.2	0.05	0.07	0	0.14	0.44	5.05	0.7	6.45		0.782946
F21C3.2	0	0	0	0	0	0.07	0.02	0.09		0.777778
Y51H4A.9	0	0	0	0.01	0.05	2.12	0.56	2.74		0.773723
Y54E2A.9	0	0	0	0	0	0.51	0.15	0.66		0.772727
Y47G6A.15b	0.03	0.05	0.01	0.01	10.24	44.48	2.85	57.67		0.771285
ZC513.12	0	0	0	0	0.26	3.47	0.77	4.5		0.771111
C17C3.9	0	0	0	0	0	0.2	0.06	0.26		0.769231
F56D6.14	0	0	0	0	0.01	0.43	0.12	0.56		0.767857
B0432.12	0	0	0	0	0	0.33	0.1	0.43		0.767442
F11G11.9	0	0	0	0	0.1	1.08	0.24	1.42		0.760563
Y1A5A.1	0	0	0	0	0.21	1.64	0.31	2.16		0.759259
C09G5.3	0	0.01	0	0.23	0.57	2.74	0.06	3.61		0.759003
T08B6.9	0	0	0	0	0.05	0.73	0.19	0.97		0.752577
C29E4.14	0	0	0	0	0.09	1.3	0.34	1.73		0.751445
F35D11.8	0	0	0	0	0	0.03	0.01	0.04		0.75
K03D3.5	0	0	0	0	0	0.03	0.01	0.04		0.75
R13F6.8	0	0	0	0.01	0	0.03	0	0.04		0.75
Y41C4A.5	0	0	0	0.01	0	0.03	0	0.04		0.75
ZK262.4	0	0	0	0	0	0.39	0.13	0.52		0.75
ZK617.3	0	0	0	0	0.04	0.57	0.15	0.76		0.75
Y46G5A.10	0.05	0.1	0.05	0.05	0.14	2.96	0.62	3.97		0.745592
K01D12.8	0.27	0.21	0	0.08	0.14	2.21	0.07	2.98		0.741611
F16C3.4	0	0	0	0.02	0.04	0.57	0.14	0.77		0.74026
C50E10.1	0	0	0	NA	0.05	3.75	1.27	5.07		0.739645
D1081.5	0	0	0	0	0.06	1.53	0.48	2.07		0.73913
B0207.7	0	0	0	0	0.09	0.65	0.14	0.88		0.738636
T10E9.6	0	0	0	0	0.01	0.45	0.15	0.61		0.737705
F14D7.7	0	0	0	0	0	0.14	0.05	0.19		0.736842
R04B5.1	0	0	0	0	0	0.28	0.1	0.38		0.736842
F27E5.3	0	0	0	0	0.1	0.58	0.11	0.79		0.734177
Y43C5A.1	0.01	0.03	0.03	0.1	0.36	9.06	2.76	12.35		0.733603
Y69A2AR.23	0.01	0	0	0	0	0.3	0.1	0.41		0.731707
C32E8.4.1	0	0	0	0	0.01	2.51	0.92	3.44		0.729651
K07A1.4	0	0	0	0	0.04	1.18	0.4	1.62		0.728395
E03H12.7	0	0	0	0	0.02	1.31	0.47	1.8		0.727778
T05A10.3	0	0	0	0	0.04	10.22	3.82	14.08		0.725852
F11G11.4	0	0	0	0	0.04	1.11	0.38	1.53		0.72549
F23B12.1	0	0	0	0	0.12	0.74	0.16	1.02		0.72549
Y59H11AM.1	0	0	0	0	0	0.58	0.22	0.8		0.725
T27A3.5	0	0	0	0	0.2	1.95	0.54	2.69		0.724907
C38C10.3	0	0	0	0	0.02	0.79	0.28	1.09		0.724771
T23F6.3	0.01	0	0	0	0.06	1.29	0.42	1.78		0.724719
T02B11.9	0	0	0	0	0.03	0.55	0.18	0.76		0.723684
T05C12.3	0	0	0	0	0.05	0.86	0.28	1.19		0.722689
Y47G6A.26	0	0	0	0	0.06	1.95	0.69	2.7		0.722222
F59E12.12	0.02	0	NA	0.02	4.11	12.02	0.49	16.66		0.721489
T23B7.1	0	0	0	0	0.04	3.16	1.18	4.38		0.721461
K05F1.8	0	0	0	0	0.01	0.31	0.11	0.43		0.72093
T04B2.8	0	0	0	0	0.01	0.31	0.11	0.43		0.72093
C02B10.6	0	0	0	0	0	0.23	0.09	0.32		0.71875
F26A3.5	0	0	0	0	0.12	1.76	0.57	2.45		0.718367
C36H8.1	0	0	0	0	0.12	1.78	0.58	2.48		0.717742
F55C5.2	0	0	0	0	0.12	1.29	0.39	1.8		0.716667
ZK792.3	0	0	0	NA	0.21	0.53	NA	0.74		0.716216
C18E9.8	0	0	0	0	0.07	0.85	0.27	1.19		0.714286
H14A12.7.1	0	0	0	0	0	0.05	0.02	0.07		0.714286
T10E9.3	0.14	0.26	0.25	0.88	0.53	6.55	0.6	9.21		0.711183
F36A4.2	0	0.01	0	0	0.02	0.49	0.17	0.69		0.710145
C06A1.3	0	0	0	0.01	0.02	0.71	0.26	1		0.71
ZK970.8	0	0	0	0	0.02	0.44	0.16	0.62		0.709677
W03D8.3	0.02	0.01	0	0	0	0.34	0.11	0.48		0.708333
Y116A8C.23	0	0.01	0	0	0.03	0.8	0.29	1.13		0.707965
C14A4.8	0	0.02	0	0	0.06	0.58	0.16	0.82		0.707317
T05A10.5.2	0.01	0.03	0	0.01	0.03	5.61	2.26	7.95		0.70566
ZK757.3a.1	0	0	0	0	0.19	1.64	0.5	2.33		0.703863
ZK757.3a.2	0	0	0	0	0.19	1.64	0.5	2.33		0.703863
Y48B6A.5	0	0.01	0	0	0.09	1.02	0.33	1.45		0.703448
T02E1.7	0	0	0	0	0.2	1.44	0.41	2.05		0.702439
F58A6.9	0	0	0	0	0.04	3.65	1.52	5.21		0.700576
C31H1.1	0	0	0	0	0.08	0.42	0.1	0.6		0.7
Y47D3A.30	0.02	0.01	0.01	0	0.02	0.7	0.24	1		0.7
Y57G11C.52	0	0.02	0.02	0.02	0.03	0.42	0.09	0.6		0.7
ZK757.3c	0	0	0	0	0.05	0.42	0.13	0.6		0.7
C12D8.9	0	0	0	0	0.02	0.72	0.29	1.03		0.699029
ZK757.3b	0	0	0	0	0.19	1.62	0.51	2.32		0.698276
F21F3.2	0	0	0	0	0	0.46	0.2	0.66		0.69697
F09C12.8	0	0.01	0	0.01	0.08	1.38	0.5	1.98		0.69697
E03A3.4	0	0	0	0	0.25	1.31	0.32	1.88		0.696809
F46F5.6	0	0	0	NA	0	0.55	0.24	0.79		0.696203
F37A8.1	0	0	0	0	0.01	0.82	0.35	1.18		0.694915
K10H10.7	0	0	0	0	0.03	0.41	0.15	0.59		0.694915
C15H11.1	0	0	0	0	0.01	0.91	0.39	1.31		0.694656
C35A5.4	0	0	0	0	0.05	0.43	0.14	0.62		0.693548
C50F2.5	0	0	0	0	0.02	0.36	0.14	0.52		0.692308
Y48A6B.4	0.01	0	0	0	0	0.09	0.03	0.13		0.692308
K03H1.12	0	0	0	0	0.13	1.19	0.4	1.72		0.69186
Y69E1A.8	0	0	0	0	0.06	0.65	0.23	0.94		0.691489
C36B1.10	0.03	0	0	0	0.07	2.01	0.8	2.91		0.690722
R105.1	0	0	0	0	0.04	0.91	0.37	1.32		0.689394
Y49E10.10.1	0	0	0	0	0.04	0.64	0.25	0.93		0.688172
C18E3.1	0.01	0	0	0	0.07	0.33	0.07	0.48		0.6875
ZK354.8	0.01	0.02	0	0	0.02	0.46	0.16	0.67		0.686567
Y73F8A.15	0	0	0	0	0.03	0.35	0.13	0.51		0.686275
ZK512.10	0	0	0	0	0.02	0.72	0.31	1.05		0.685714
D2062.6	0	0	0	0	0.01	1.87	0.85	2.73		0.684982
Y49E10.10.2	0	0	0	0	0.04	0.63	0.25	0.92		0.684783
T23G11.1	0.04	0	0.02	0.03	0.22	5.06	2.02	7.39		0.684709
T06A4.2	0.01	0.02	0	0	0.06	1.43	0.57	2.09		0.684211
T22B3.2a	0	0	0	0	0.1	0.95	0.34	1.39		0.683453
T22B3.2b	0	0	0	0	0.1	0.95	0.34	1.39		0.683453
F32B4.2	0	0	0	0	0.15	1.46	0.53	2.14		0.682243
F10F2.7	0	0	0	0	0.06	0.73	0.28	1.07		0.682243
T16H12.6	0	0	0	0	0.07	0.75	0.28	1.1		0.681818
R08A2.1	0	0	0	0	0	0.68	0.32	1		0.68
D2089.2	0.04	0	0	0	0	0.78	0.33	1.15		0.678261
ZC581.2	0	0	0	0	0.02	0.59	0.26	0.87		0.678161
F36H1.3	0	0.01	0	0	0.02	0.4	0.16	0.59		0.677966
F36H12.4	0	0	0	0	0.09	1.11	0.44	1.64		0.676829
F59A6.2	0	0	NA	0	0.04	0.67	0.28	0.99		0.676768
M195.1	1	3.26	0.02	15.96	6.48	62.93	3.35	93		0.676667
C05D2.3	0	0	0	0	0.01	0.46	0.21	0.68		0.676471
T08B6.4	0	0	0	0	0.08	1.67	0.72	2.47		0.676113
Y53F4B.11	0.01	0	0	0	0.14	1.33	0.49	1.97		0.675127
C36F7.5	0.01	0.01	0	0	0.03	0.54	0.21	0.8		0.675
C50F7.3	0	0	0	0	0	0.54	0.26	0.8		0.675
C53A5.4	0	0	0	0.01	0.03	0.27	0.09	0.4		0.675
F19B6.4	0	0	0	0	0.04	0.56	0.23	0.83		0.674699
Y69A2AR.19	0	0	0	0.01	0.07	0.85	0.33	1.26		0.674603
ZK354.2b	0	0	0	0	0	0.62	0.3	0.92		0.673913
ZK354.2a	0	0	0	0	0.01	0.64	0.3	0.95		0.673684
C04G2.2	0	0	0	0	0.04	0.68	0.29	1.01		0.673267
C04E6.5	0	0	0	0	0.01	0.35	0.16	0.52		0.673077
T05A10.5.1	0.01	0.05	0	0.01	0.02	2.56	1.16	3.81		0.671916
Y57G11C.6	0	0	0	0	0.02	0.45	0.2	0.67		0.671642
ZK809.1	0.02	0	0	0	0.05	0.47	0.16	0.7		0.671429
F32A11.3	0	0	0	0	0.35	4.1	1.66	6.11		0.671031
C27D6.11	0	0	0	0.01	0.02	0.61	0.27	0.91		0.67033
C06A8.6	0	0	0	0.01	0.19	1.97	0.77	2.94		0.670068
F56H11.3	0	0	0	0	0.16	0.67	0.17	1		0.67
C32E8.4.2	0	0.01	0	0	0.02	1.4	0.66	2.09		0.669856
Y49F6B.8	0.01	0	0	0	0.05	0.75	0.31	1.12		0.669643
F36H12.5	0	0	0	0	0.03	0.93	0.43	1.39		0.669065
C37A2.3	0	0	0	0	0.03	0.64	0.29	0.96		0.666667
T13F2.12	0	0	0	0	0	0.16	0.08	0.24		0.666667
Y106G6G.3	0	0.01	0.02	0.01	0.02	0.34	0.11	0.51		0.666667
Y110A2AL.7	0	0	0	0	0	0.02	0.01	0.03		0.666667
Y51H4A.26	0	0	0	0	0	0.02	0.01	0.03		0.666667
C01F6.2	0	0	0	0.01	0.07	0.82	0.33	1.23		0.666667
C34F11.2	0	0	0	0	0.05	1.58	0.74	2.37		0.666667
F08G5.2	0	0	0	0	0.03	0.7	0.32	1.05		0.666667
F44D12.8	0	0	0	0	0.05	0.58	0.24	0.87		0.666667
ZC395.4	0.02	0	0	0	0.04	0.44	0.16	0.66		0.666667
F35H8.4	0.01	0.02	0	0.01	0.02	1.35	0.62	2.03		0.665025
K11C4.1	0	0	0	0	0.06	1.01	0.45	1.52		0.664474
BE10.1	0	0	0	0	0.09	0.81	0.32	1.22		0.663934
ZK1225.4	0	0	0	0	0.05	0.75	0.33	1.13		0.663717
C04G2.8	0	0	0	0	0.19	5.68	2.69	8.56		0.663551
F47B8.11	0	0	0	0	0.12	5.24	2.55	7.91		0.662453
Y50E8A.12	0.07	0.06	0	0.02	0.23	1.04	0.15	1.57		0.66242
K05F1.2	0	0	0	0	0.02	2.52	1.27	3.81		0.661417
K07F5.5.1	0	0	0	0	0.15	11.89	5.96	18		0.660556
K07F5.5.2	0	0	0	0	0.15	11.73	5.89	17.77		0.660101
T25B9.6	0	0	0	0	0.09	0.66	0.25	1		0.66
C54D10.4	0	0	0	0	0.03	0.62	0.29	0.94		0.659574
B0511.4	0.01	0.01	0.01	0	0.06	0.56	0.2	0.85		0.658824
ZK1290.6	0	0	0	0	0.08	0.81	0.34	1.23		0.658537
B0207.9	0	0	0	0	0.02	0.5	0.24	0.76		0.657895
F38E1.3	0	0	0	0	0.03	0.48	0.22	0.73		0.657534
ZK484.8.1	0	0	0	0	0.37	11	5.37	16.74		0.657109
Y47D3A.10	0	0	0	0	0.06	0.9	0.41	1.37		0.656934
C06A6.7	0	0.05	0	0.05	0.07	0.67	0.18	1.02		0.656863
H06H21.9	0	0	0	0	0.04	0.67	0.31	1.02		0.656863
ZK484.5	0.02	0	0	0	0.39	11.99	5.86	18.26		0.656627
ZK484.8.2	0	0	0	0	0.37	10.54	5.16	16.07		0.655881
ZK484.8.3	0	0	0	0	0.37	10.59	5.19	16.15		0.655728
Y43F8C.9	0	0.01	0	0	0.06	1.31	0.62	2		0.655
C09D4.3	0.01	0	0	0	0.19	1.12	0.39	1.71		0.654971
C33H5.16	0	0	0	0.01	0.04	0.36	0.14	0.55		0.654545
F34D10.8	0.01	0	0	0	0.12	3.75	1.85	5.73		0.65445
C46E10.1	0	0	0	0	0.02	0.53	0.26	0.81		0.654321
F44D12.6	0.01	0.01	0.01	0	0.06	0.53	0.19	0.81		0.654321
T09F5.10	0	0	0	0	0.01	0.51	0.26	0.78		0.653846
B0218.7	0	0	0	0	0.04	2.3	1.18	3.52		0.653409
T13F3.8	0	0	0	0.01	0.1	0.81	0.32	1.24		0.653226
Y54G2A.13	0	0	0	0	0.01	0.32	0.16	0.49		0.653061
ZC21.8	0.01	0	0	0	0.01	0.32	0.15	0.49		0.653061
Y44A6D.5	0	0	0	0	0.03	0.77	0.38	1.18		0.652542
W06A7.5	0.05	0.06	0	0	0	2.08	1	3.19		0.652038
C41G7.6	0	0.01	0	0.01	0.06	1.96	0.97	3.01		0.651163
C47E8.11	0.06	0.06	0.03	0	0.12	1.12	0.33	1.72		0.651163
K07F5.1	0	0	0	0	0.25	14.56	7.59	22.4		0.65
T23F11.2	0	0	0	0	0.02	0.78	0.4	1.2		0.65
W01B6.6	0	0	0	0	0.01	0.39	0.2	0.6		0.65
F17E9.5	0	0	0	0	0.29	12.38	6.39	19.06		0.649528
Y2H9A.3	0	0	0	2.69	2.62	11.37	0.83	17.51		0.649343
F55D12.6	0	0	0	0	0.06	1.57	0.79	2.42		0.64876
W09C3.6	0	0	0	0	0.11	1.57	0.74	2.42		0.64876
F59A6.4	0	0	NA	0	0.04	0.48	0.22	0.74		0.648649
F55F8.7	0	0	0	0	0.06	0.59	0.26	0.91		0.648352
K02E11.1	0	0	0	0.01	0.05	0.57	0.25	0.88		0.647727
Y48G8AL.12	0.03	0.22	0	9.44	2.35	25.1	1.62	38.76		0.647575
AH6.3	0	0	0	0	0.08	0.79	0.35	1.22		0.647541
C17H12.5	0	0	0	0	0.03	0.79	0.4	1.22		0.647541
F23F1.2	0	0	0	0.35	0.33	1.54	0.16	2.38		0.647059
F27C1.3	0	0	0	0	0.01	0.33	0.17	0.51		0.647059
K01H12.2	0	0	0	0.01	0.28	1.1	0.31	1.7		0.647059
Y73F8A.12	0	0	0	0	0.01	0.33	0.17	0.51		0.647059
ZK1010.5	0.03	0	0	0	0.11	0.99	0.4	1.53		0.647059
ZK666.2	0.01	0	0	0	0	0.11	0.05	0.17		0.647059
C16C8.18	0.01	0.01	0	0.03	0.12	1.3	0.54	2.01		0.646766
R05F9.13.2	0	0	0	0	0.23	12.54	6.62	19.39		0.646725
F46B3.4	0	0	0	0.03	0.04	0.86	0.4	1.33		0.646617
F37H8.4	0.02	0.02	0	0	0.01	0.42	0.18	0.65		0.646154
F26A1.10	0.01	0	0	0	0.01	0.93	0.49	1.44		0.645833
K09F6.3	0	0	0	0	0.09	0.62	0.25	0.96		0.645833
ZK354.6	0	0	0	0	0	0.62	0.34	0.96		0.645833
F56F4.7	0	0	0	0	0.02	0.6	0.31	0.93		0.645161
Y53F4A.2	0	0	0	0.01	0.03	0.69	0.34	1.07		0.64486
Y43F8A.2	0	0	0	0.01	0.09	1.56	0.76	2.42		0.644628
C01G12.8	0	0	0	0	0.05	1.07	0.54	1.66		0.644578
F52B11.4	0	0.01	0	0.49	5.79	19.79	4.67	30.75		0.643577
K09C6.7	0	0	0	0	0.01	0.65	0.35	1.01		0.643564
ZK546.4	0.01	0.02	0	0	0.05	0.74	0.33	1.15		0.643478
F54C1.9	0	0	0	0	0.14	0.83	0.32	1.29		0.643411
ZK84.2	0	0	0	0	0.11	1.46	0.7	2.27		0.643172
R05F9.13.1	0	0	0	0	0.23	12.21	6.55	18.99		0.64297
C18A3.7	0	0	0	0	0.08	0.9	0.42	1.4		0.642857
C23G10.1a	0	0	0	0	0.07	0.45	0.18	0.7		0.642857
C50D2.3	0.01	0	0	0	0.04	0.54	0.25	0.84		0.642857
F58A6.5	0	0	0	0	0.06	0.97	0.48	1.51		0.642384
F07F6.1	0	0	0	0	0.08	0.88	0.41	1.37		0.642336
R09E10.3	0	0	0	0	0.03	0.88	0.46	1.37		0.642336
Y105C5B.18	0	0	0	0	0.04	0.95	0.49	1.48		0.641892
H08M01.1	0	0	0	0	0.01	0.43	0.23	0.67		0.641791
T25B9.4	0	0	0	0	0.03	0.34	0.16	0.53		0.641509
R07E5.6	0	0	0	0	0.03	0.5	0.25	0.78		0.641026
F36D1.4	0	0	0	0	0.01	0.73	0.4	1.14		0.640351
ZK1053.2	0.03	0	0	0	0.05	0.89	0.42	1.39		0.640288
Y46C8AL.1	0	0	0	0	0.15	1.35	0.61	2.11		0.63981
C32D5.4	0	0	0	0	0.05	0.71	0.35	1.11		0.63964
C35E7.9	0	0	0	0	0.1	1.26	0.61	1.97		0.639594
F10C1.3	0	0	0	0	0.02	0.78	0.42	1.22		0.639344
Y54E2A.7	0	0	0	0.01	0.01	0.39	0.2	0.61		0.639344
C50B6.4	0	0	0	4.32	4.26	18.21	1.71	28.5		0.638947
F53B2.5	0.01	0.01	0	0	0.06	0.76	0.35	1.19		0.638655
C04G2.5	0	0	0	0	0.09	0.83	0.38	1.3		0.638462
C28D4.5	0	0	0	0	0.03	1.2	0.65	1.88		0.638298
H04M03.1	0	0	0	0	0.03	0.6	0.31	0.94		0.638298
C14C11.1	0	0	0	0	0.01	0.67	0.37	1.05		0.638095
K08F4.5	0	0	0	0	0.04	1.18	0.63	1.85		0.637838
T16G12.7	0	0	0	0.01	0.04	0.44	0.2	0.69		0.637681
W03F11.4	0	0	0	0	0.15	0.88	0.35	1.38		0.637681
F02C9.4	0	0	0	0	0.17	0.88	0.33	1.38		0.637681
T11F9.9	0.01	0.08	0.01	1.29	2.5	7.51	0.38	11.78		0.637521
T13F2.9	0.01	0	0	0	0.08	6.41	3.56	10.06		0.637177
M05B5.1	0	0	0	0	0.04	0.72	0.37	1.13		0.637168
C15A11.2	0	0.05	0.01	0.03	0.03	0.93	0.41	1.46		0.636986
ZC116.2	0.02	0	0	0.01	0.36	3.79	1.77	5.95		0.636975
F56A11.6	0	0	0	0	0.02	0.49	0.26	0.77		0.636364
T22B3.3	0	0	0	0	0.09	2.73	1.47	4.29		0.636364
F36A4.4	0	0	0	0	0.1	1.1	0.53	1.73		0.635838
T01B11.4	0	0	0	0.03	0.65	1.85	0.38	2.91		0.635739
K08A2.2	0	0.02	0	0.02	0.02	0.61	0.29	0.96		0.635417
K03H1.1	0	0	0	0	0.08	1.41	0.73	2.22		0.635135
F41H10.2	0	0	0	0.01	0.02	0.47	0.24	0.74		0.635135
F58E6.5	0	0	0	0.01	0.05	2.54	1.4	4		0.635
Y57G11A.2	0	0	0	0	0.08	2.12	1.14	3.34		0.634731
F30A10.12	0	0	0	0.01	0.04	0.66	0.33	1.04		0.634615
W03C9.8	0	0	0	0	0.02	0.59	0.32	0.93		0.634409
C09B9.2	0	0	0	0	0.04	1.04	0.56	1.64		0.634146
F13E9.5	0	0	0	0	0	0.45	0.26	0.71		0.633803
ZK678.5.2	0.27	0.6	0	1.68	0.63	5.83	0.19	9.2		0.633696
Y41C4A.18	0	0	0	0	0.01	0.76	0.43	1.2		0.633333
K01D12.7	0.02	0	0	0.01	0.08	1	0.47	1.58		0.632911
F46A9.2	0	0	0	0	0	0.31	0.18	0.49		0.632653
C16A11.7	0	0	0	0	0.01	1.36	0.78	2.15		0.632558
R07E5.15	0	0	0	0	0.07	1.79	0.97	2.83		0.632509
F42A9.7	0	0	0	0	0.03	1.29	0.72	2.04		0.632353
C02F5.2	0.01	0.01	0	0	0.06	0.84	0.41	1.33		0.631579
F47C12.4	0	0	0	0	0.06	0.6	0.29	0.95		0.631579
W01B11.1	0	0	0	0	0	0.24	0.14	0.38		0.631579
F26G1.7	0	0	0	0	0.05	4.68	2.69	7.42		0.630728
F59C6.2	0	0	0	0	0.21	0.7	0.2	1.11		0.630631
T22C1.8	0	0	0	0	0.06	0.75	0.38	1.19		0.630252
AH10.1	0	0	0	0	0.08	0.92	0.46	1.46		0.630137
K06A5.3	0.01	0	0	0	0.1	0.8	0.36	1.27		0.629921
F42G8.8	0.04	0.02	0	0	0.04	0.68	0.3	1.08		0.62963
F58F12.2	0.01	0.02	NA	0	0.03	0.51	0.24	0.81		0.62963
Y46H3D.1	0	0	0	0	0.08	0.34	0.12	0.54		0.62963
ZK1248.5	0	0	0	0	0.15	1.75	0.88	2.78		0.629496
ZK546.3	0.02	0	0.05	0	0.02	0.39	0.14	0.62		0.629032
C34D4.2	0	0	0	0	0.24	0.88	0.28	1.4		0.628571
F21F3.3	0	0	0.01	0.04	0.12	0.66	0.22	1.05		0.628571
F14F7.4	0	0	0	0	0.09	0.71	0.33	1.13		0.628319
H32C10.1	0	0	0	0	0.02	0.54	0.3	0.86		0.627907
C16D2.1	0	0	0	0	0.01	0.64	0.37	1.02		0.627451
C30G7.3	0	0	0	0	0.01	0.96	0.56	1.53		0.627451
F27C8.5	0	0	0	0	0.14	0.84	0.36	1.34		0.626866
F37E3.3	0	0	0	0	0.02	0.89	0.51	1.42		0.626761
M7.7	0	0	0.02	0	0.03	0.47	0.23	0.75		0.626667
C26C6.6	0.01	0.04	0	0	0	0.52	0.26	0.83		0.626506
T05F1.5	0	0	0	0	0.07	1.24	0.67	1.98		0.626263
B0205.10.1	0	0	0	0	0.26	1.55	0.67	2.48		0.625
F10D11.3	0	0	0	0	0.05	0.5	0.25	0.8		0.625
F35H8.1	0	0	0	0	0.01	0.45	0.26	0.72		0.625
F54H12.7	0.03	0.04	0	0.01	0.12	1.65	0.79	2.64		0.625
K07A3.3a	0	0	0	0.01	0.03	0.5	0.26	0.8		0.625
K12H6.4	0	0	0	0	0	0.05	0.03	0.08		0.625
R13H9.6	0	0	0	0	0	0.7	0.42	1.12		0.625
C24D10.2.2	0	0	0	0	0.11	1.66	0.89	2.66		0.62406
F55C5.1	0	0	0	0	0.12	4.54	2.62	7.28		0.623626
Y57G11C.14	0.02	0.01	0.01	0	0.12	0.96	0.42	1.54		0.623377
K02E11.10	0	0	0	4.41	2.07	11.26	0.33	18.07		0.623132
C08F11.10	0	0	0	0	0.05	0.81	0.44	1.3		0.623077
C48E7.8	0	0	0	0	0.01	0.38	0.22	0.61		0.622951
F35E2.9	0.01	0	0	0	0.09	0.66	0.3	1.06		0.622642
ZK678.5.1	0.27	0.62	0	1.77	0.63	5.77	0.21	9.27		0.622438
C25A8.2	0	0	0	0	0.03	0.56	0.31	0.9		0.622222
T28B8.6	0	0	0	0	0.07	0.97	0.52	1.56		0.621795
Y113G7C.1	0	0	0	0	0.13	0.64	0.26	1.03		0.621359
Y51B9A.5	0	0	0	0	0.12	1.41	0.74	2.27		0.621145
C14A4.13	0	0	0.01	0.01	0.04	0.36	0.16	0.58		0.62069
T27A3.3	0	0	0	0	0.44	4.5	2.31	7.25		0.62069
B0205.10.2	0	0	0	0	0.26	1.52	0.67	2.45		0.620408
T16A9.5.2	0.01	0.01	0	0	0.07	1.34	0.73	2.16		0.62037
T27A3.4	0	0	0	0	0.17	4.41	2.53	7.11		0.620253
Y66D12A.11	0	0	0	0	0	0.31	0.19	0.5		0.62
B0379.2	0	0	0	0	0.03	1.06	0.62	1.71		0.619883
M70.3a	0	0	0	0.01	0.09	0.88	0.44	1.42		0.619718
T16A9.5.1	0.01	0.01	0	0	0.06	1.32	0.73	2.13		0.619718
C04G2.9	0	0	0	0	0.27	7.17	4.14	11.58		0.619171
T25D10.5	0	0	0	0	0.14	0.78	0.34	1.26		0.619048
F31E8.5	0	0	0	0.01	0.06	1.04	0.57	1.68		0.619048
ZK849.1	0.01	0.01	0	0.01	0.14	0.39	0.07	0.63		0.619048
F41G3.4	0	0	0	0	0.01	0.73	0.44	1.18		0.618644
F58D2.2	0.05	0.03	0	0	0.07	1.07	0.51	1.73		0.618497
F32B6.4	0	0	0	0	0.1	2.09	1.19	3.38		0.618343
Y39E4B.11	0	0.02	0	0.01	0.12	0.55	0.19	0.89		0.617978
F48C1.7	0	0	0	0	0.1	2.71	1.58	4.39		0.617312
ZK484.7	0	0	0	0	0.14	0.58	0.22	0.94		0.617021
Y43F8C.5	0	0.01	0	0	0.08	1.32	0.73	2.14		0.616822
F38H4.6	0	0	0	0	0.02	0.37	0.21	0.6		0.616667
C08F8.6	0.03	0.02	0	0	0.07	1.19	0.62	1.93		0.61658
AH6.2	0	0	0	0	0.01	0.4	0.24	0.65		0.615385
R10H10.2	0	0.01	0.01	0.01	0.08	0.8	0.39	1.3		0.615385
C32E12.1	0	0	0	0	0.01	0.75	0.46	1.22		0.614754
W01D2.3	0.01	0	0	0	0.01	0.59	0.35	0.96		0.614583
Y40H4A.2	0	0	0	0	0.02	0.59	0.35	0.96		0.614583
K07A3.3b	0	0	0	0.01	0.03	0.51	0.28	0.83		0.614458
F38H4.4	0	0	0	0	0.02	0.65	0.39	1.06		0.613208
K08D10.8.2	0.03	0	0	0.01	0.02	0.49	0.25	0.8		0.6125
Y53F4B.19	0.01	0	0	0	0.02	0.6	0.35	0.98		0.612245
T10E9.4.2	0	0	0	0	0.52	2.95	1.35	4.82		0.612033
T10E9.4.1	0	0	0	0	0.52	2.93	1.34	4.79		0.611691
Y25C1A.1	0.01	0	0	0	0.11	1.07	0.56	1.75		0.611429
K09G1.2	0	0	0	0	0.13	0.77	0.36	1.26		0.611111
ZK688.12	0.02	0	0	0	0.01	0.47	0.27	0.77		0.61039
T20F5.5	0.01	0.02	0	0.02	0.14	0.72	0.27	1.18		0.610169
C17F3.3	0	0	0	0	0	0.61	0.39	1		0.61
C18H7.4	0	0	0	0	0.05	0.61	0.34	1		0.61
T08G11.2	0	0	0	0	0.03	0.61	0.36	1		0.61
M70.3b	0	0	0	0.01	0.09	0.86	0.45	1.41		0.609929
R155.2	0.01	0.01	0	0	0.11	0.5	0.19	0.82		0.609756
Y38H8A.4	0	0	0	0	0.03	0.5	0.29	0.82		0.609756
F58F6.1	0.8	2.03	0	14.88	4.1	37.14	1.97	60.92		0.609652
Y37E11B.10a	0	0	0	0	0.04	0.92	0.55	1.51		0.609272
ZK688.10	0	0	0	0	0.11	1.45	0.82	2.38		0.609244
M28.9.1	0	0	0	0.01	0.03	0.67	0.39	1.1		0.609091
M28.9.2	0	0	0	0.01	0.03	0.67	0.39	1.1		0.609091
Y37E11B.10b	0	0	0	0	0.03	0.81	0.49	1.33		0.609023
C47A4.3	0	0	0	0	0.03	0.42	0.24	0.69		0.608696
F44G3.7	0	0	0	0	0.06	0.42	0.21	0.69		0.608696
R102.10	0	0	0	0	0.04	0.42	0.23	0.69		0.608696
F29B9.7	0	0	0	0	0.05	0.62	0.35	1.02		0.607843
ZK892.5	0	0	0	0	0.07	0.99	0.57	1.63		0.607362
K05F1.3	0	0	0	0	0.18	1.84	1.01	3.03		0.607261
F40H6.1	0	0	0	0	0.07	1.53	0.92	2.52		0.607143
R52.2	0.22	0.11	0	0	0.01	2.76	1.45	4.55		0.606593
C34F11.5	0	0	0	0	0.09	0.74	0.39	1.22		0.606557
C17G10.3	0	0	0	0	0.05	0.57	0.32	0.94		0.606383
E03H12.5	0	0	0	0	0.04	1.17	0.72	1.93		0.606218
C24D10.2.1	0	0	0	0	0.05	1	0.6	1.65		0.606061
ZK512.8	0.01	0	0	0	0.08	2.26	1.38	3.73		0.605898
ZK795.2	0	0.01	0	0	0.03	0.89	0.54	1.47		0.605442
C25G4.6	0	0	0	0	0.19	2.9	1.7	4.79		0.605428
K08D10.8.1	0.03	0	0	0.01	0.02	0.49	0.26	0.81		0.604938
F07A5.2	0	0	0	0	0.23	5.03	3.06	8.32		0.604567
C43F9.6	0	0	0	0	0.07	1.07	0.63	1.77		0.60452
Y57G7A.6	0.01	0.01	0	0	0.07	0.81	0.44	1.34		0.604478
W01B6.2	0	0	0	0	0.09	1.19	0.69	1.97		0.604061
F52F12.8	0	0	0	0	0	0.73	0.48	1.21		0.603306
B0252.5	0	0	0.01	0.05	0.14	1.64	0.88	2.72		0.602941
F40G12.10	0	0	0	0	0.11	0.85	0.45	1.41		0.602837
F47F6.5	0	0	0	0.07	0.04	0.47	0.2	0.78		0.602564
T15B12.2	0.01	0	0	0	0.08	0.5	0.24	0.83		0.60241
B0280.11	0	0	0	0	0.01	0.5	0.32	0.83		0.60241
T04B2.2	0	0	0.06	0	0.07	0.5	0.2	0.83		0.60241
F40F12.3	0.01	0	0	0	0.06	1.09	0.65	1.81		0.60221
Y76A2A.1	0.01	0.01	0	0.31	0.19	1.86	0.71	3.09		0.601942
K09E4.1	0	0	0	0	0.03	0.62	0.38	1.03		0.601942
ZK418.2a	0	0	0	0	0.2	0.74	0.29	1.23		0.601626
T05C12.1	0	0	0	0	0.07	1.22	0.74	2.03		0.600985
C47E8.1	0	0	0	0	0.13	0.39	0.13	0.65		0.6
F08G2.6	0.12	0.02	0	0	0.03	0.42	0.11	0.7		0.6
F25E5.3	0	0	0	0	0.01	0.03	0.01	0.05		0.6
F58G1.3	0	0	NA	0	0.06	0.48	0.26	0.8		0.6
F59C6.3	0	0	0	0	0.03	0.51	0.31	0.85		0.6
T05F1.8	0	0.01	0	0.01	0.1	0.78	0.4	1.3		0.6
T10D4.4	0.01	0	0	0	0.01	0.06	0.02	0.1		0.6
Y67A6A.1	0	0	0	0	0.12	0.78	0.4	1.3		0.6
ZC477.7	0	0	0	0	0.06	0.75	0.44	1.25		0.6
ZK418.2b	0	0	0	0	0.18	0.69	0.28	1.15		0.6
B0393.4	0	0	0	0	0.23	0.42	0.05	0.7		0.6
K06A5.2	0.01	0	0	0	0.26	4.87	2.98	8.12		0.599754
C17H12.3	0	0.01	0	0	0.12	1.45	0.84	2.42		0.599174
K05F1.9	0	0	0	0	0.18	2.76	1.67	4.61		0.598698
T05A7.6	0.01	0	0	0	0.07	0.73	0.41	1.22		0.598361
F42G4.2	0.01	0	0	0	0.16	0.67	0.28	1.12		0.598214
ZK84.5	0	0	0	0	0.01	0.64	0.42	1.07		0.598131
ZK930.4	0.01	0	0	0.03	0.05	0.61	0.32	1.02		0.598039
C31H1.5	0	0	0	0	0.05	1.19	0.75	1.99		0.59799
C34G6.3	0	0	0	0	0.06	1.04	0.64	1.74		0.597701
Y46G5A.22a	0	0.03	0	0	0.04	0.49	0.26	0.82		0.597561
ZK945.6b	0	0	0	0	0.03	0.46	0.28	0.77		0.597403
T22H9.3	0	0	0	0	0.23	0.43	0.06	0.72		0.597222
C27B7.6	0	0	0	0	0.01	0.4	0.26	0.67		0.597015
F56C9.5	0	0	0	0	0	0.4	0.27	0.67		0.597015
K04C2.8	0	0.01	0	0	0.03	0.62	0.38	1.04		0.596154
T01E8.9	0.01	0	0	0	0.05	2.39	1.56	4.01		0.59601
F58H1.6	0.01	0.02	0	0.03	0.25	1.25	0.54	2.1		0.595238
F21D9.2	0	0	0	0	0.03	0.72	0.46	1.21		0.595041
C24D10.1	0.01	0	0	0	0.02	0.44	0.27	0.74		0.594595
D2062.7	0	0	0	0	0.02	1.61	1.08	2.71		0.594096
C33F10.9	0	0.01	0	0	0.21	6.77	4.41	11.4		0.59386
R10D12.10	0.01	0.03	0.02	0.02	0.03	0.38	0.15	0.64		0.59375
Y38H8A.3	0	0.01	0	0	0.05	1.33	0.85	2.24		0.59375
D2063.4	0	0.01	0	0	0.08	0.7	0.39	1.18		0.59322
F36H12.3	0	0	0	0	0.03	0.7	0.45	1.18		0.59322
F47D12.7	0	0	0	0	0.02	0.7	0.46	1.18		0.59322
B0261.6b	0.01	0	0	0	0.03	1.82	1.21	3.07		0.592834
T04F3.3	0	0	0	0.01	0.02	0.48	0.3	0.81		0.592593
F41G3.5	0	0	0	0	0.02	0.61	0.4	1.03		0.592233
C48B6.4	0	0	0	0	0.02	0.45	0.29	0.76		0.592105
K01H12.4	0	0	0	0	0.02	1	0.67	1.69		0.591716
B0261.6a	0.01	0	0	0	0.04	1.94	1.29	3.28		0.591463
Y46G5A.30	0	0	0	0	0.05	1.17	0.76	1.98		0.590909
ZK1128.3	0	0	0	0	0.07	0.52	0.29	0.88		0.590909
H05L14.1	0	0	0	0.01	0.02	0.62	0.4	1.05		0.590476
F17C8.7	0.03	0.01	0.01	0.04	0.03	0.49	0.22	0.83		0.590361
ZK945.6a	0	0	0	0	0.02	0.49	0.32	0.83		0.590361
K07A1.5	0	0	0	0	0	0.36	0.25	0.61		0.590164
C27D6.3	0	0	0	0	0.1	2.39	1.56	4.05		0.590123
C35E7.10b	0.03	0.06	0	0	0.13	0.76	0.31	1.29		0.589147
Y54G2A.15	0	0	0.05	0	0.03	0.76	0.45	1.29		0.589147
W02B12.12a	0	0	0	0	0.24	2.72	1.66	4.62		0.588745
W02B12.12b	0	0	0	0	0.24	2.72	1.66	4.62		0.588745
F40F9.3	0	0.01	0	0	0.1	1.76	1.12	2.99		0.588629
F37C12.18	0	0	0	0	0.12	1.03	0.6	1.75		0.588571
Y39B6A.9	0.02	0.02	0	0.03	0.07	0.3	0.07	0.51		0.588235
Y69E1A.1	0	0	0	0	0.12	3.6	2.41	6.13		0.587276
F18C5.4	0	0	0	0	0.07	0.64	0.38	1.09		0.587156
F36A2.12	0	0	0.01	0	0.35	2.57	1.45	4.38		0.586758
ZC168.6	0	0	0	0	0.03	3.01	2.09	5.13		0.586745
Y46G5A.22b	0	0.02	0	0	0.04	0.44	0.25	0.75		0.586667
Y71G12B.27	0.01	0.01	0	0	0.04	1.63	1.09	2.78		0.586331
F23C8.8	0	0	0.01	0	0.08	0.51	0.27	0.87		0.586207
K02B12.6	0	0.01	0	0.07	0.03	0.17	0.01	0.29		0.586207
C14F11.4b	0	0	0	0	0.05	4.78	3.33	8.16		0.585784
T23B3.5	0	0	0	0	0.12	3.22	2.16	5.5		0.585455
T27E7.1	0	0	0	0	0.14	2.64	1.73	4.51		0.585366
R10E9.2	0	0	0	0	0.19	3.95	2.61	6.75		0.585185
ZC581.7	0	0	0	0	0.13	0.62	0.31	1.06		0.584906
F26A1.3	0	0	0	0	0.05	0.38	0.22	0.65		0.584615
C33F10.11	0	0	0	0	0.07	3.94	2.73	6.74		0.58457
C09G5.6	0	0.02	0	0	2.71	4.08	0.18	6.99		0.583691
R09E10.1	0.01	0	0.03	0	0.04	0.35	0.17	0.6		0.583333
F47B3.7	0	0.01	0	0	0.03	1.26	0.86	2.16		0.583333
C53D6.10	0	0	0	0	0.06	1.17	0.78	2.01		0.58209
Y55B1AR.4	0.01	0	0	0	0.04	0.39	0.23	0.67		0.58209
C06G4.4	0.02	0	0.04	0.01	0.07	0.71	0.37	1.22		0.581967
C54G4.3	0	0	0	0	0.08	0.96	0.61	1.65		0.581818
Y37E11AL.2	0	0	0	0	0.09	0.64	0.37	1.1		0.581818
C14F11.4a	0	0	0	0	0.05	4.73	3.35	8.13		0.581796
C03C11.1	0	0	0	0	0.05	0.75	0.49	1.29		0.581395
F58A6.8.2	0	0	0	0	0.09	4.66	3.27	8.02		0.581047
W03F11.3	0	0	0	0	0.02	0.47	0.32	0.81		0.580247
C35D10.11.2	0	0	0	0	0.17	8.73	6.15	15.05		0.580066
F53G12.6	0	0	0	0	0.02	0.29	0.19	0.5		0.58
C35D10.11.1	0	0	0	0	0.17	8.72	6.15	15.04		0.579787
Y105E8A.27	0	0	0	0	0.09	0.8	0.49	1.38		0.57971
Y106G6D.3	0	0	0.03	0.01	0.04	1.02	0.66	1.76		0.579545
W06D4.2	0.04	0.05	0	0	0.21	1.75	0.97	3.02		0.57947
F53G12.8	0	0	0.01	0	0.02	1.17	0.82	2.02		0.579208
ZK1010.7	1.79	3.52	0	14.16	4.44	34.97	1.5	60.38		0.579165
F58A6.8.1	0	0	0	0	0.07	4.1	2.91	7.08		0.579096
F37A4.4	0.02	0.06	0	0	0.1	0.63	0.28	1.09		0.577982
C47E12.11	0	0	0	0	0.03	0.52	0.35	0.9		0.577778
W08E3.4	0.06	0.01	0	0.01	0.04	0.52	0.26	0.9		0.577778
F54C8.1	0.08	0.03	0	0.02	0.14	1.23	0.63	2.13		0.577465
C09B9.4	0	0	0	0	0.06	0.71	0.46	1.23		0.577236
F36A4.3	0	0	0	0	0.03	0.3	0.19	0.52		0.576923
C35E7.10a	0.05	0.07	0	0	0.1	0.64	0.25	1.11		0.576577
F11G11.12	0	0	0	13.1	6	27.52	1.11	47.73		0.576577
Y71G12B.3	0	0	0	0	0.02	0.53	0.37	0.92		0.576087
C45G9.9	0	0	0	0	0	0.91	0.67	1.58		0.575949
C08F8.4	0.03	0.01	0	0	0.1	0.38	0.14	0.66		0.575758
C50F4.2	0	0.01	0	0	0.08	0.42	0.22	0.73		0.575342
T05D4.5	0.01	0	0	0	0.02	0.42	0.28	0.73		0.575342
ZK520.5.2	0.08	0.06	0.14	0.04	0.37	3.18	1.66	5.53		0.575045
F52F12.5	0.01	0.01	0	0	0.05	1.23	0.84	2.14		0.574766
R09E10.2	0	0	0	0	0	0.77	0.57	1.34		0.574627
F36A2.10	0.04	0.03	0.02	0.02	0.09	3.25	2.22	5.67		0.573192
Y46G5A.14	0	0.02	0	0	0.02	0.51	0.34	0.89		0.573034
ZK1127.2	0	0	0	0	0.08	0.55	0.33	0.96		0.572917
ZK1251.1	0	0	0	0	0.05	1.74	1.25	3.04		0.572368
F56D6.13	0	0	0	0	0	0.2	0.15	0.35		0.571429
F21F8.5	0	0	0	0	0	0.12	0.09	0.21		0.571429
F25E5.10	0	0	0	0	0	0.04	0.03	0.07		0.571429
C04F12.7	0	0.09	0.02	0.09	0.56	8.9	5.94	15.6		0.570513
F54D1.1	0	0.01	0.1	0.01	0.02	0.89	0.53	1.56		0.570513
Y37D8A.8	0.01	0.02	0	0	0.06	0.61	0.37	1.07		0.570093
T26A5.1	0.02	0	0	0	0.02	0.53	0.36	0.93		0.569892
C39H7.1	0	0	0	0	0.12	2.57	1.82	4.51		0.569845
F25F2.1a	0.01	0	0	0.01	0.03	0.49	0.32	0.86		0.569767
F25F2.1b	0.01	0	0	0.01	0.03	0.49	0.32	0.86		0.569767
C56A3.8	0.2	0.04	0.03	0.04	0.28	0.78	NA	1.37		0.569343
R11E3.1	0.01	0.05	0.02	0.03	0.09	0.74	0.36	1.3		0.569231
Y45F10B.3	0	0	0	0	0.02	0.37	0.26	0.65		0.569231
C50F4.10	0	0	0	0	0.06	0.7	0.47	1.23		0.569106
Y106G6H.13	0.04	0.04	0.02	0.03	0.07	2.29	1.54	4.03		0.568238
ZK520.5.1	0.09	0.07	0.13	0.05	0.34	3.21	1.76	5.65		0.568142
Y71F9AL.2	0.02	0.06	0.01	0	0.04	0.46	0.22	0.81		0.567901
C34F11.4	0	0	0	0	0.07	3.2	2.37	5.64		0.567376
K10C9.7	0.06	0.01	0.01	0	0.09	0.72	0.38	1.27		0.566929
F36F12.7	0	0	0	0	0.03	0.17	0.1	0.3		0.566667
T10E9.9	0.03	0.01	0.05	0.06	0.1	0.81	0.37	1.43		0.566434
F44G4.5	0	0	0	0.01	0	1.24	0.94	2.19		0.56621
ZK858.8	0	0	0	0	0.05	1.03	0.74	1.82		0.565934
C30B5.3	0.02	0.01	0	0	0.2	0.73	0.33	1.29		0.565891
F25H5.8	0	0	0	0.19	0.16	8.27	6	14.62		0.565663
H23N18.5	1.27	2.45	0	8.44	3.91	21.95	0.82	38.84		0.565139
Y43C5A.4	0	0	0	0	0.08	0.61	0.39	1.08		0.564815
F32H2.7	0	0	0	0	0.09	1.93	1.4	3.42		0.564327
C05B5.2	0	0	0	0	0.04	1.32	0.98	2.34		0.564103
T03F1.5	0	0	0	0	0.17	2.12	1.47	3.76		0.56383
C26B2.2	0	0	0.03	0.01	0.06	0.62	0.38	1.1		0.563636
F55H12.5	0.06	0.04	0.02	0.01	0.01	1.02	0.65	1.81		0.563536
K06H7.8	0	0.01	0	0	0.08	0.49	0.29	0.87		0.563218
ZK84.1	0.9	2.05	0.45	1.55	1.52	9.06	0.56	16.09		0.563083
W03D8.9	0	0	0	0	0.12	2.77	2.03	4.92		0.563008
F46A9.1	0	0	0	0	0.16	0.81	0.47	1.44		0.5625
C34F11.6.2	0	0	0	0	0.04	4.69	3.61	8.34		0.56235
T14G10.8	0.17	0.14	0.01	0.02	0.27	2.54	1.37	4.52		0.561947
F42A9.3	0	0	0	0	0.03	0.59	0.43	1.05		0.561905
F56B3.6	0.04	0.06	0	0.02	0.08	1.96	1.33	3.49		0.561605
K11H3.2	0	0.01	0	0	0.08	0.64	0.41	1.14		0.561404
B0207.11	0	0	0	0	0.01	0.37	0.28	0.66		0.560606
C34F11.6.1	0	0	0	0	0.03	4.65	3.62	8.3		0.560241
C10G11.9	0	0	0	0	0.03	0.7	0.52	1.25		0.56
K07F5.9	0	0	0	0	0.08	4.49	3.45	8.02		0.55985
K04H4.5	0.01	0.05	0.01	0.03	0.13	2.07	1.4	3.7		0.559459
Y57G7A.5	0	0	0	0	0.11	0.85	0.56	1.52		0.559211
F56F3.4	0.05	0.08	0	0	0.12	1.04	0.57	1.86		0.55914
Y38C1AA.7	0	0	0	0	0.48	8.62	6.32	15.42		0.559014
ZK377.1	0.6	1	0.01	1.18	0.86	4.89	0.21	8.75		0.558857
Y69E1A.2	0	0	0	0	0.2	3.61	2.65	6.46		0.558824
C24A11.1	0	0.03	0.05	0.02	0.08	1.14	0.72	2.04		0.558824
T20H4.2	0	0	0.01	0	0.25	0.57	0.19	1.02		0.558824
C27D8.1	0	0	0.05	0.01	0.08	1.19	0.8	2.13		0.558685
C17F3.1	0	0	0	0	0.11	3.43	2.6	6.14		0.558632
T28H11.7	0	0	0	0	0.04	1.05	0.79	1.88		0.558511
F36A2.11	0	0	0	0	0.02	0.53	0.4	0.95		0.557895
F15E6.4.2	0.12	0.26	0.04	0.02	0.04	1.31	0.56	2.35		0.557447
C52E4.7	0.01	0	0	0	0.1	1.02	0.7	1.83		0.557377
W01C9.4	0.02	0.04	0	0	0.06	0.78	0.5	1.4		0.557143
F11G11.8	0	0	0	0	0.06	1.71	1.3	3.07		0.557003
F15E6.4.1	0.12	0.25	0.04	0.02	0.04	1.28	0.55	2.3		0.556522
R11A8.8	0.03	0.01	0	0	0.09	0.69	0.42	1.24		0.556452
K08C9.2	0	0	0	0	0.31	2.68	1.83	4.82		0.556017
F54C1.8	0	0	0	0	0	0.55	0.44	0.99		0.555556
H06A10.2	0	0	0	0.02	0.02	0.05	0	0.09		0.555556
W09D6.4	0	0.02	0	0	0.02	0.85	0.64	1.53		0.555556
Y59E9AL.6	0	0	0	0	0.02	1.65	1.3	2.97		0.555556
R08C7.5	0	0	0	0	0.08	0.3	0.16	0.54		0.555556
Y71G12B.30	0.02	0.01	0	0.01	0.03	0.5	0.33	0.9		0.555556
Y54E10BL.2	1.44	2.92	0.02	10.25	3.06	23.17	0.85	41.71		0.555502
F02E9.3	0	0	0	0	0.04	0.76	0.57	1.37		0.554745
F32B6.5	0	0	0	0	0.01	3.63	2.91	6.55		0.554198
Y23H5A.4	0	0.01	0.01	0.02	0.07	0.31	0.14	0.56		0.553571
C28A5.6	0.01	0	0	0	0.06	0.47	0.31	0.85		0.552941
ZK849.6	0	0	0	0	0	0.53	0.43	0.96		0.552083
M02B1.4	0.01	0	0	0	0.02	0.69	0.53	1.25		0.552
R09A1.2	0.01	0	0.05	0.03	0.09	0.64	0.34	1.16		0.551724
C28D4.7	0	0	0	0	0.03	1.4	1.11	2.54		0.551181
T08B2.12	0	0	0	0	0	0.92	0.75	1.67		0.550898
C28C12.1	0.01	0.04	0	0.01	0.09	0.65	0.38	1.18		0.550847
T13H10.1	0	0	0	0	0.09	0.49	0.31	0.89		0.550562
T14D7.3	0	0	0	0	0	0.49	0.4	0.89		0.550562
F20H11.4	0	0	0	0	0.19	0.93	0.57	1.69		0.550296
ZK265.3	0	0	0	0	0.03	1.43	1.14	2.6		0.55
Y38E10A.17	0	0	0	0.01	0.1	1.43	1.06	2.6		0.55
C24D10.7	0	0	0	0	0.05	2.87	2.3	5.22		0.549808
ZK1248.6	0	0	0	0	0.07	3.46	2.77	6.3		0.549206
C15H7.3	0	0	0	0	0.03	0.56	0.43	1.02		0.54902
F13A7.1	0	0	0	0	0.06	1.01	0.77	1.84		0.548913
F57F4.1	0.04	0	0	0	0.05	0.62	0.42	1.13		0.548673
Y106G6G.1	0.01	0	0	0	0.02	0.34	0.25	0.62		0.548387
ZK945.7	0.01	0.02	0	0	0.15	2.58	1.95	4.71		0.547771
B0222.7	0	0.31	0.02	0.63	4.51	7.75	0.93	14.15		0.547703
F58D5.7	0.03	0	0	0	0.21	1.15	0.71	2.1		0.547619
F32B6.6	0	0	0	0	0.06	3.05	2.46	5.57		0.547576
R09E10.6	0	0	0	0	0.22	11.09	8.95	20.26		0.547384
Y37E11B.10c	0	0	0	0	0.01	0.58	0.47	1.06		0.54717
T22C1.9	0	0	0	0	0.14	0.82	0.54	1.5		0.546667
C38C3.3	0	0	0.04	0.01	0.09	0.94	0.64	1.72		0.546512
C33F10.1	0	0	0	0	0.13	4.4	3.53	8.06		0.545906
Y47D3A.31	0.15	0.07	0	0.07	0.08	1.49	0.87	2.73		0.545788
C14A6.6	0	0	0	0	0.08	0.36	0.22	0.66		0.545455
K01A11.4.1	0.01	0.01	0	0	0.18	0.67	0.36	1.23		0.544715
K01A11.4.2	0.01	0.01	0	0	0.18	0.67	0.36	1.23		0.544715
F36A2.14	0	0	0.01	0	0.22	1.1	0.69	2.02		0.544554
B0280.17	0.15	0.13	0.12	0.08	0.28	2.63	1.44	4.83		0.544513
F26F4.2	0.06	0.05	0.17	0.06	0.2	2.03	1.16	3.73		0.544236
F52H3.6	0.02	0	0	0	0.01	0.62	0.49	1.14		0.54386
C05C12.5	0	0	0.01	0.04	0.05	1.62	1.26	2.98		0.543624
C15C6.2a	0.01	0	0	0.01	0.11	4.27	3.47	7.87		0.542567
F27C1.1	0.01	0.02	0	0	0.18	8.71	7.15	16.07		0.542004
F32B5.1	0	0	0	0	0.25	1.42	0.95	2.62		0.541985
C35D10.2	0.01	0.01	0	0	0.59	5.74	4.25	10.6		0.541509
K01D12.15	0.01	0.06	0	0	0.06	1	0.72	1.85		0.540541
R10E4.7	0.09	0.04	0	0	0.11	2.08	1.53	3.85		0.54026
Y38F1A.1	0.02	0.02	0.02	0.01	0.32	1.21	0.64	2.24		0.540179
C14C10.1	0	0	0	0	0.06	2.18	1.8	4.04		0.539604
B0379.7.1	0	0	0	0	0.03	0.9	0.74	1.67		0.538922
ZK524.1.1	0	0	0.09	0.08	0.3	0.9	0.3	1.67		0.538922
R05F9.8	0	0.01	0	0	0.06	3.62	3.03	6.72		0.53869
B0379.7.2	0	0	0	0	0.03	0.91	0.75	1.69		0.538462
F20D6.6	0	0	0	0	0.02	0.71	0.59	1.32		0.537879
C09H10.9	0.01	0	0	0.01	0.11	0.36	0.18	0.67		0.537313
T28F4.3	0.01	0.01	0	0	0.04	0.36	0.25	0.67		0.537313
C34D4.3	0	0	0	0	0.05	2.33	1.96	4.34		0.536866
C49C3.1	0	0	0	0	0.04	0.73	0.59	1.36		0.536765
C10G11.8	0	0	0	0	0.12	3.51	2.91	6.54		0.536697
C15C6.2b	0.01	0	0	0.01	0.1	4.28	3.59	7.99		0.53567
T21G5.4	0	0.01	0	0	0.18	2.04	1.58	3.81		0.535433
T13F2.11	0	0	0	0	0.06	3.71	3.16	6.93		0.535354
W02A2.8	0.01	0	0.01	0.01	0.1	0.53	0.33	0.99		0.535354
C44B9.2	0.03	0.03	0.01	0.01	0.26	0.61	0.19	1.14		0.535088
C52E12.6	0.02	0.01	0.03	0.02	0.11	0.69	0.41	1.29		0.534884
C07G1.6	0	0	0	0	0.11	0.87	0.65	1.63		0.533742
Y43F8C.1	0.02	0.21	0.17	0.67	0.84	2.75	0.51	5.17		0.531915
C28C12.11	0	0.01	0.07	0.14	0.13	0.95	0.49	1.79		0.530726
F37A4.5	0.03	0.01	0	0	0.5	1.04	0.38	1.96		0.530612
Y54F10BM.3	0	0	0.01	0.02	0.25	0.52	0.18	0.98		0.530612
F32B5.4	0	0	0	0	0.02	2.53	2.22	4.77		0.530398
C10C5.4	0.24	0.03	0.04	0.01	0.24	1.49	0.76	2.81		0.530249
F22B5.5	0	0	0	0	0.05	0.79	0.65	1.49		0.530201
C30H6.5	0.07	0.09	0	1.5	0.39	2.47	0.14	4.66		0.530043
ZK524.1.2	0	0	0.1	0.08	0.31	0.89	0.3	1.68		0.529762
F49C12.15	0	0.01	0.02	0.02	0.28	2.79	2.15	5.27		0.529412
ZK622.1	0	0.01	0	0.01	0.01	0.36	0.29	0.68		0.529412
F13H8.12	0.01	0.06	0.01	0.01	0.03	0.37	0.21	0.7		0.528571
D1022.9	0.02	0.02	0.05	0.06	0.07	0.56	0.28	1.06		0.528302
Y66D12A.20	0.04	0.01	0.01	0.04	0.15	0.76	0.43	1.44		0.527778
ZK1225.6	0	0	0	0	0.04	1.64	1.43	3.11		0.527331
K07F5.3.1	0	0	0	0	0.04	1.55	1.35	2.94		0.527211
Y51H7C.9	0.01	0	0	0.01	0	0.3	0.25	0.57		0.526316
M05B5.3	0.04	0.06	0.03	0.05	0.1	0.41	0.09	0.78		0.525641
Y39G10AR.16	0	0	0	0	0.04	0.41	0.33	0.78		0.525641
B0273.1	0.02	0.01	0.01	0.01	0.03	0.72	0.57	1.37		0.525547
C55C2.2	0	0	0	0	0	0.52	0.47	0.99		0.525253
ZK546.6	0.01	0	0	0	0.09	3.61	3.17	6.88		0.524709
F25H5.2	0	0.01	0.07	0.03	0.1	0.54	0.28	1.03		0.524272
C17D12.5	0	0.02	0	0.01	0.01	0.24	0.18	0.46		0.521739
T02E1.1	0	0	0	0	0.01	0.36	0.32	0.69		0.521739
ZK180.6	0.23	0.42	0.03	10.38	2.92	15.84	0.58	30.4		0.521053
F09C6.12	0.06	0.18	0.02	0.08	0.08	0.5	0.04	0.96		0.520833
C55C3.3	0.01	0	0	0	0.13	0.52	0.34	1		0.52
W09C3.7	0.01	0.02	0	0	0.13	2.47	2.12	4.75		0.52
Y76B12C.4	0.08	0.01	0	0	0.09	0.65	0.42	1.25		0.52
ZK938.1	0	0	0	0	0.02	2.74	2.52	5.28		0.518939
B0491.3	0	0.01	0	0.03	0.16	2.93	2.52	5.65		0.518584
Y38C1BA.3	1.34	2.33	0	7.56	2.2	15.08	0.6	29.11		0.518035
C06E7.6	0.04	0.05	0	0	0	0.29	0.18	0.56		0.517857
Y73F8A.11	0	0	0	0	0.25	0.59	0.3	1.14		0.517544
ZK550.5	0	0	0	0	0.12	1.27	1.07	2.46		0.51626
Y79H2A.2	0	0	0	0	0.2	1.28	1	2.48		0.516129
F44D12.5	0	0	0	0	0	1.77	1.66	3.43		0.516035
C46A5.3a	1.86	3.91	0.01	25.28	5.89	41.86	2.37	81.18		0.515644
C46A5.3b	1.86	4	0.01	24.16	5.61	40.31	2.29	78.24		0.51521
C06G3.12.2	0.01	0	0	0	0.05	0.7	0.6	1.36		0.514706
F45E4.6	0.04	0.03	0	0	0.1	0.35	0.16	0.68		0.514706
ZK686.5	0.02	0	0	0.01	0.2	0.36	0.11	0.7		0.514286
T28H11.5	0.02	0.03	0	0	0.07	3.39	3.09	6.6		0.513636
F26B1.1	0	0	0	0	0.05	1.89	1.74	3.68		0.513587
K08C9.1	0	0	0	0	0.05	0.78	0.69	1.52		0.513158
F44D12.4	0	0.02	0	0	0.23	7.25	6.63	14.13		0.513093
T03F6.6	0.01	0.01	0.06	0.01	0.12	1.24	0.97	2.42		0.512397
ZK354.7	0	0	0	0	0.04	1.14	1.05	2.23		0.511211
C43G2.3	0	0	0	0	0	0.72	0.69	1.41		0.510638
F35H10.2	0	0.03	0.1	0.24	0.13	0.96	0.42	1.88		0.510638
Y119C1B.1	0.01	0.04	0	0.08	0.03	0.54	0.36	1.06		0.509434
R13H9.2	0	0	0	0	0	2.78	2.68	5.46		0.509158
C17H12.12	0	0.02	0	0	0.04	1.44	1.33	2.83		0.508834
K08E3.10	0.06	0.11	0.02	0	0.3	2.62	2.04	5.15		0.508738
C30G12.2	0.08	0.17	0.16	0.53	1.6	5.36	2.64	10.54		0.508539
T27C10.7	0.06	0.04	0	0	0.05	3.29	3.03	6.47		0.508501
Y18H1A.1	0	0	0	0	0	0.33	0.32	0.65		0.507692
C27D8.2	0.08	0.22	0	0	0.07	1.01	0.61	1.99		0.507538
F15H10.1.1	0.01	0.2	0	6.35	6.01	16.13	3.11	31.81		0.507073
F15H10.1.2	0.01	0.2	0	6.35	6.01	16.13	3.11	31.81		0.507073
ZK858.2	0	0	0	0	0.02	2.25	2.17	4.44		0.506757
F30B5.1	0.01	0.06	0	36.68	13.99	54.03	1.87	106.64		0.506658
Y51H7C.8	0.01	0.06	0.01	0	0.01	0.42	0.32	0.83		0.506024
C47D12.3	0.07	0.01	0.02	0	0.09	0.46	0.26	0.91		0.505495
Y41C4A.11	0.01	0.01	0.08	0.08	0.14	0.46	0.13	0.91		0.505495
F53B6.4	0.02	0	0	0	0.17	3.38	3.12	6.69		0.505232
F21H7.2.2	0	0	0.12	0.01	0.04	0.51	0.33	1.01		0.50495
F21H7.5	0.02	0.15	0.01	0	0.07	2.74	2.44	5.43		0.504604
ZK1251.6	0.03	0	0	0	0.1	5.42	5.2	10.75		0.504186
Y47G6A.3	0.08	0.03	0.04	0.01	0.04	0.63	0.42	1.25		0.504
F08G5.4	0.16	1.41	0	8.62	4.02	15.46	1.04	30.71		0.503419
B0222.10	0	0	0	0.02	0	0.02	0	0.04		0.5
C02F5.5	0	0	0	0	0.18	2.33	2.15	4.66		0.5
C06E1.5	0	0	0	0	0	0.01	0.01	0.02		0.5
C06G3.12.1	0	0	0	0	0.02	0.44	0.42	0.88		0.5
C09F9.1	0.04	0	0	0	0	0.25	0.21	0.5		0.5
C15F1.5a	0.08	0.03	0.01	0	0.03	0.48	0.33	0.96		0.5
C15F1.5b	0.08	0.03	0.01	0	0.03	0.47	0.32	0.94		0.5
C16C8.9	0	0	0	0	0	0.01	0.01	0.02		0.5
C28C12.3	0	0	0	0	0	0.03	0.03	0.06		0.5
C34D1.2	0	0	0	0	0.01	0.01	0	0.02		0.5
C37C3.10	0	0	0	0	0.01	0.02	0.01	0.04		0.5
C50F4.3	0	0	0	0	0	0.02	0.02	0.04		0.5
D2024.8	0	0	0	0	0.01	0.02	0.01	0.04		0.5
F14D7.5	0	0	0	0	0.01	0.01	0	0.02		0.5
F21H7.2.1	0	0	0.13	0.01	0.05	0.54	0.35	1.08		0.5
F25E5.7	0	0	0.01	0	0	0.02	0.01	0.04		0.5
F26D11.9	0	0	0	0	0	0.01	0.01	0.02		0.5
F36D3.4	0	0	0	0	0.02	0.76	0.74	1.52		0.5
R03H10.4	0	0	0	0	0	0.01	0.01	0.02		0.5
T21D9.1	0	0	0	0.01	0	0.01	0	0.02		0.5
T28F2.6	0	0	0	0	0	0.01	0.01	0.02		0.5
Y18D10A.12	0	0	0	0	0	0.01	0.01	0.02		0.5
Y51A2D.8	0	0	0	0	0	0.01	0.01	0.02		0.5
T09H2.1	0	0	0.01	0.2	0.08	0.34	0.05	0.68		0.5
C42C1.9	0.12	0.03	0	0	0.02	0.57	0.4	1.14		0.5
Y53C12A.7	0.01	0	0	0	0.01	0.29	0.27	0.58		0.5
