# Supplementary material for: Use of an Activated Beta-Catenin to Identify Wnt Pathway Target Genes in Caenorhabditis elegans, Including a Subset of Collagen Genes Expressed in Late Larval Development
Source: G3 (Bethesda). 2014 Feb 25;4(4):733–47. doi: 10.1534/g3.113.009522 (PMC4059243; doi:10.1534/g3.113.009522)
Supplement: Supporting Information [file supp_g3.113.009522_FileS2.zip › FileS2/READ_ME.txt]

modENCODE RNASeq gene expression data from ((GERSTEIN et al. 2010)) was examined for the total expression of all genes at seven developmental timepoints. (A) physical sequence names; (B-H) raw data for expression of gene at early embryo, late embryo, L1, L2, L3, L4, Adult; (I) total of data from late embryo to young adult; (K) Percentage of total gene expression seen in L4 was calculated, and those genes showing greater than 50% of their total developmental expression in the L4 stage are shown.
