# Supplementary material for: Use of an Activated Beta-Catenin to Identify Wnt Pathway Target Genes in Caenorhabditis elegans, Including a Subset of Collagen Genes Expressed in Late Larval Development
Source: G3 (Bethesda). 2014 Feb 25;4(4):733–47. doi: 10.1534/g3.113.009522 (PMC4059243; doi:10.1534/g3.113.009522)
Supplement: Supporting Information [file supp_g3.113.009522_TableS1.zip › TableS1/READ_ME.txt]

BAR-1 responsive genes identified by microarray. Genes showing a statistically-significant change in gene expression of two fold or greater in response to expression of delNTBAR-1 protein.  104 upregulated genes (top) and 62 downregulated genes (bottom) are listed.  Columns: (A) physical sequence name, (B) genetic or molecular name (if any), (C) known protein homology, protein domains, genetic or molecular data, (D) average fold change (triplicate) in expression between HS::delNTbar-1 and hs:control strains, (F) p value. In the first worksheet, genes are sorted by fold change.  In the second worksheet, genes are sorted into broad categories of function. The third worksheet gives Wormbase gene IDs for each gene.
