# Supplementary material for: Use of an Activated Beta-Catenin to Identify Wnt Pathway Target Genes in Caenorhabditis elegans, Including a Subset of Collagen Genes Expressed in Late Larval Development
Source: G3 (Bethesda). 2014 Feb 25;4(4):733–47. doi: 10.1534/g3.113.009522 (PMC4059243; doi:10.1534/g3.113.009522)
Supplement: Supporting Information [file supp_g3.113.009522_TableS1.zip › TableS1/TableS1 BAR-1 responsive genes.xlsx]

## Sheet: BAR-1 resp. genes (fold change)
Supplemental Table 1: BAR-1 responsive genes (by fold change)
sequence name	gene name	description/comment	fold change	p-value
upregulated
C54D1.6	bar-1	beta-catenin	24.8	0.0204748
F45E4.1	arf-1.1	ADP-ribosylation factor	21.1	0.000106683
Y41C4A.11		beta-prime subunit of the coatomer (COPI) complex	20.6	0.000628854
C07D8.6		aldehyde reductase	11.3	<0.0001
F20D1.5	arl-7	ADP-ribosylation factor	10.8	0.000175173
F47F6.3	oac-30	O-acyltransferase	7.1	0.0124365
ZC239.12	sdz-35		6.6	0.0425633
C09G5.6	bli-1	collagen	6.5	0.00255806
ZC373.6	dao-4	dauer or aging adult overexpression	6.5	0.0031124
C24D10.8	nspd-6	nematode-specific peptide D family	4.9	0.00269783
Y76A2A.1	tag-164		4.9	0.000810208
F54C9.4	col-38	collagen	4.8	<0.0001
R08F11.3	cyp-33C8	cytochrome P450	4.6	<0.0001
Y71D11A.3			4.6	0.000387177
F21F8.4		aspartyl protease	4.2	0.000394552
K09H9.3	col-49	cuticular collagen	3.9	0.00105918
F15E11.12			3.7	0.00195069
F15E11.15			3.7	0.000277976
Y113G7B.1	fbxa-116	F box protein	3.6	0.018549
Y49F6B.10	col-71	collagen	3.6	0.00582321
C24D10.7	nspd-3	nematode-specific peptide D family	3.5	0.000301461
F44G3.10			3.5	0.000288431
ZK666.6	clec-60	C-type lectin	3.4	0.00268355
F32A7.2	srw-93	7TM chemoreceptor, srw family	3.3	0.00160264
F49E12.2	dod-23	downstream of DAF-16	3.3	<0.0001
K02D7.3	col-101	cuticular collagen	3.3	0.00149884
T22B7.3			3.3	0.00120349
K08B4.3	ugt-19	UDP-glucuronosyltransferase	3.2	0.000394354
T02B5.1		carboxylesterase	3.2	0.0367969
T22D1.3		IMP dehydrogenase/GMP reductase	3.2	<0.0001
T26E4.4			3.1	0.00347993
Y37H2A.11			3.1	0.00819411
T08G5.3			3	0.00927784
Y58A7A.5			3	0.00105171
ZC416.4	kgb-2	protein kinase	3	0.000234199
F07A11.4		ubiquitin carboxyl-terminal hydrolase	2.9	<0.0001
Y47D3B.11		E3 ubiquitin ligase	2.9	0.00124697
C32H11.10	dod-21	downstream of DAF-16	2.8	0.000476833
F41E6.14	oac-29	O-acyltransferase	2.8	0.000322574
F45D11.15			2.8	0.000911567
T04H1.9	tbb-6	beta tubulin	2.8	0.000271669
F08G2.7			2.7	0.0022041
K05B2.4			2.7	0.00249348
C54F6.14	ftn-1	ferritin heavy chain	2.6	0.00836868
F09C8.1		phospholipase precursor	2.6	0.00166276
F15E11.14			2.6	0.00152702
F15E6.4			2.6	0.00744184
F20B4.6	cgt-2	ceramide glucosyltransferases	2.5	0.0119667
H23N18.3	ugt-8	UDP-glucuronosyltransferase	2.5	0.00212286
M28.8			2.5	0.000146275
T22C8.5	sptf-2	Zinc finger, C2H2 type (3 domains)	2.5	0.00146219
Y54G2A.10			2.5	0.0021688
ZK180.6			2.5	0.00450858
C04F1.1			2.4	0.00622136
C23H4.6		DNA repair protein RAD18 like	2.4	0.00863586
C37A5.9	pry-1	Wnt signaling component	2.4	0.000227184
C49G7.10			2.4	0.00428926
F58B3.2	lys-5	lysozyme	2.4	0.00125364
F59D6.3		aspartyl protease	2.4	0.00128752
K01D12.11	cdr-4	glutathione S-transferase-like	2.4	<0.0001
K09D9.1			2.4	0.00102535
R07B1.5			2.4	0.00189165
E03H4.4			2.3	0.000860627
Y43C5A.3			2.3	0.000134016
C26F1.5	grl-10	ground-like domain, related to hedgehog	2.2	0.00725955
D1086.3			2.2	0.000115577
F46A8.1			2.2	0.0178385
R11G11.6			2.2	0.00286236
T04H1.3	ttr-22	transthyretin-like family	2.2	0.0159648
B0285.9	ckb-2	choline kinase	2.1	0.00462987
C09E8.3	mlt-10	proper execution of molting	2.1	0.0233174
F43E2.8	hsp-4	heat shock protein	2.1	0.00488803
H04M03.4	glf-1	galactofuranose synthesis	2.1	0.00100237
H23N18.5			2.1	0.00682067
K05F1.10		secreted TIL-domain protease inhibitor	2.1	0.00085525
R11D1.3			2.1	0.00453719
T21B6.2	pho-7	intestinal acid phosphatase	2.1	0.000153745
W06B11.4	hog-1	Hint domain, hedgehog related	2.1	<0.0001
ZK678.5	wrt-4	Wart and Hint domains, hedgehog related	2.1	0.00893356
C08B11.7	ubh-4	ubiquitin C-terminal hydrolase	2	0.000202191
C08B11.9			2	0.0120819
C08E8.4			2	0.0146201
C29E6.4	cutl-27	cuticlin like	2	0.00133608
C47B2.8	prx-11	peroxisomal biogenesis protein (peroxin)	2	0.0273642
C52D10.13	col-138	cuticular collagen	2	0.00035442
C54E4.5			2	0.0014784
F13H8.5			2	0.00889802
F15B9.8		Thrombospondin type 1 domain	2	0.00849086
F33A8.7			2	0.00416914
F44E2.2	retr-1	retrotransposon-like	2	0.0190391
F52F10.3	oac-31	O-acyltransferase	2	0.000510631
F57B9.9	pqn-46	(Q/N)-rich ('prion') domain	2	0.00110687
F58B6.2	inft-1	Inverted Formin/formin three-related	2	0.000592969
H04M03.3		dehydrogenase	2	0.00636373
K01D12.14	cdr-5		2	0.0012435
K10G4.3			2	0.0165678
T03F6.3		glucosamine-6-phosphate isomerase	2	0.0127853
T07G12.3			2	0.0175465
Y11D7A.9			2	0.00260636
Y38H6C.9			2	0.0145116
Y46G5A.29			2	0.00774968
Y58A7A.3			2	0.00232147
ZC13.4	mab-7		2	0.0107256
ZC373.7	col-176	cuticular collagen	2	0.00427609
ZK836.1	lon-3	collagen	2	0.00209444
downregulated
cTel55X.1		beta-2-glycoprotein I	-244.4	<0.0001
T25B6.2		neprilysin zinc metalloprotease	-16.8	<0.0001
Y38E10A.15	nspe-7	nematode-specific peptide E family	-16.8	0.000103979
Y69E1A.2			-16	0.00379427
F08F1.6	spp-13	saposin-like	-9.6	0.0023039
T17H7.1			-8.4	0.000151407
T23F1.6	pqn-71	(Q/N)-rich ('prion') domain	-5.2	0.0436108
F01F1.5	dpf-4	dipeptidyl peptidase IV family	-4.9	0.000107453
BE10.4			-4.7	0.037733
ZC168.5	grl-21	ground-like domain, hedgehog related	-3.6	0.0216403
T05B4.11	phat-5	pharyngeal gland Toxin-related secreted protein	-3.5	0.00505002
B0310.6			-3.3	0.0214033
F08F8.5	numr-1	nuclear-localized metal-responsive	-3.3	0.000862923
F35A5.3	abu-10	activated in blocked unfolded protein response	-3.2	0.0370377
F35C5.10	nspb-11	nematode-specific peptide B family	-3.2	0.0414593
F09F7.8	nspb-12	nematode-specific peptide B family	-3.1	0.0491404
W03F8.6			-3.1	0.0349407
AC3.3	abu-1	activated in blocked unfolded protein response	-3	0.0155078
C01G12.6	nspb-10	nematode-specific peptide B family	-2.9	0.0184867
T01D1.6	abu-11	activated in blocked unfolded protein response	-2.8	0.0447732
ZK593.7	lsm-7	small nuclear ribonucleoprotein splicing factor	-2.8	0.00126214
Y38E10A.16	nspe-5	nematode-specific peptide E family	-2.7	0.00069845
ZK593.6	lgg-2		-2.7	0.000422928
ZK970.7		OV-17 antigen precursor	-2.7	0.047089
C03A7.14	abu-8	activated in blocked unfolded protein response	-2.6	0.0462056
F09G2.3		permease	-2.6	0.000357824
K10H10.4			-2.6	0.0396136
W08E12.2			-2.6	0.0495283
W08E12.4			-2.6	0.0387089
Y38E10A.13	nspe-1	nematode-specific peptide E family	-2.6	0.0018156
ZK593.1		pyruvate kinase	-2.6	<0.0001
C03A7.4	pqn-5	(Q/N)-rich ('prion') domain	-2.5	0.0366914
C03A7.8	abu-7	activated in blocked unfolded protein response	-2.5	0.0375333
T09B4.5			-2.5	0.00100732
Y49C4A.8	ugt-29	UDP-glucuronosyltransferase	-2.5	0.000459289
ZK593.5	dnc-1	dynactin	-2.5	0.000151686
ZK593.8	fic-1	bacterial Filamentation Induced by Cyclic AmP) domain protein	-2.5	0.000576869
C06E8.5			-2.4	0.0420986
F22E10.3	pgp-14	p-glycoprotein (MDR like)	-2.4	0.00136336
T25B9.7	ugt-54	UDP-glucuronosyltransferase	-2.4	0.00657324
ZK593.4	rbr-2	histone H3 lysine 4 (H3K4) demethylase	-2.4	0.00265058
W01F3.2			-2.3	0.00182194
B0252.1			-2.2	0.00206846
C02A12.4	lys-7	lysozyme	-2.2	<0.0001
C03A7.7	abu-6	activated in blocked unfolded protein response	-2.2	0.0417655
F28F8.2	acs-2	fatty Acid CoA Synthetase	-2.2	0.0278937
T05A1.6		fibrulin-1 (C-isoform) /// fibrulin-1 (D-isoform) /// fibrulin	-2.2	0.00881379
Y69E1A.5			-2.2	<0.0001
ZK593.3			-2.2	0.0026717
C26F1.2	cyp-32A1	cytochrome P450	-2.1	0.0368549
C44C10.1	col-180	collagen	-2.1	<0.0001
F47G4.3	gpdh-1	NAD-dependent glycerol-3-phosphate dehydrogenase	-2.1	0.0154219
F49E11.10	scl-2	SCP/TAPS domain-containing protein	-2.1	0.000304463
F55H12.4			-2.1	0.00131317
R07B1.8			-2.1	0.014948
T21E8.1	pgp-6	p-glycoprotein	-2.1	0.00418994
W09B6.5			-2.1	0.0107598
ZK402.3			-2.1	0.00475057
C26F1.1			-2	0.0164284
F09G8.6	col-91	Cuticle collagen	-2	0.00084338
F55G11.4			-2	<0.0001
K08E3.1	tyr-2	tyrosinase	-2	0.0228981
B0024.2	col-150	collagen	-2	0.0114

## Sheet: BAR-1 resp. genes (function)
Supplemental Table 1: BAR-1 responsive genes (by encoded function)
			ave
sequence name	gene name	description/comment	fold change	p-value
upregulated
		BAR-1
C54D1.6	bar-1	beta-catenin	24.8	0.0205
		proteolysis
C08B11.7	ubh-4	ubiquitin C-terminal hydrolase	2	0.0002
C23H4.6		DNA repair protein RAD18 like	2.4	0.0086
F07A11.4		ubiquitin carboxyl-terminal hydrolase	2.9	<0.0001
F21F8.4		aspartyl protease	4.2	0.000394552
F59D6.3		aspartyl protease	2.4	0.00128752
Y113G7B.1	fbxa-116	F box protein	3.6	0.0185
Y47D3B.11		E3 ubiquitin ligase	2.9	0.00124697
		collagens/cuticle components
C09G5.6	bli-1	collagen	6.5	0.00255806
C29E6.4	cutl-27	cuticlin like	2	0.00133608
C52D10.13	col-138	cuticular collagen	2	0.00035442
F54C9.4	col-38	collagen	4.8	<0.0001
K02D7.3	col-101	cuticular collagen	3.3	0.00149884
K09H9.3	col-49	cuticular collagen	3.9	0.00105918
Y49F6B.10	col-71	collagen	3.6	0.00582321
ZC373.7	col-176	cuticular collagen	2	0.00427609
ZK836.1	lon-3	collagen	2	0.00209444
		dauer/aging related
C32H11.10	dod-21	downstream of DAF-16	2.8	0.000476833
F49E12.2	dod-23	downstream of DAF-16	3.3	<0.0001
ZC373.6	dao-4	dauer or aging adult overexpression	6.5	0.0031124
		hedgehog related motifs
C26F1.5	grl-10	ground-like domain, related to hedgehog	2.2	0.00725955
W06B11.4	hog-1	Hint domain, hedgehog related	2.1	<0.0001
		nematode-specific peptides
C24D10.7	nspd-3	nematode-specific peptide D family	3.5	0.000301461
C24D10.8	nspd-6	nematode-specific peptide D family	4.9	0.00269783
		enzymes
B0285.9	ckb-2	choline kinase	2.1	0.0046
C07D8.6		aldehyde reductase	11.3	<0.0001
F09C8.1		phospholipase precursor	2.6	0.00166276
F20B4.6	cgt-2	ceramide glucosyltransferases	2.5	0.012
F20D1.5	arl-7	ADP-ribosylation factor	10.8	0.0002
F41E6.14	oac-29	O-acyltransferase	2.8	0.000322574
F45E4.1	arf-1.1	ADP-ribosylation factor	21.1	0.0001
F47F6.3	oac-30	O-acyltransferase	7.1	0.0124365
F52F10.3	oac-31	O-acyltransferase	2	0.000510631
F58B3.2	lys-5	lysozyme	2.4	0.0013
H04M03.3		dehydrogenase	2	0.0064
H04M03.4	glf-1	galactofuranose synthesis	2.1	0.001
H23N18.3	ugt-8	UDP-glucuronosyltransferase	2.5	0.0021
K01D12.11	cdr-4	glutathione S-transferase-like	2.4	<0.0001
K08B4.3	ugt-19	UDP-glucuronosyltransferase	3.2	0.0004
R08F11.3	cyp-33C8	cytochrome P450	4.6	<0.0001
T02B5.1		carboxylesterase	3.2	0.0368
T03F6.3		glucosamine-6-phosphate isomerase	2	0.0128
T21B6.2	pho-7	intestinal acid phosphatase	2.1	0.0002
T22D1.3		IMP dehydrogenase/GMP reductase	3.2	<0.0001
ZC416.4	kgb-2	protein kinase	3	0.000234199
		miscellaneous
C09E8.3	mlt-10	proper execution of molting	2.1	0.0233
C37A5.9	pry-1	Wnt signaling component	2.4	0.0002
C47B2.8	prx-11	peroxisomal biogenesis protein (peroxin)	2	0.0274
C54F6.14	ftn-1	ferritin heavy chain	2.6	0.0084
F15B9.8		Thrombospondin type 1 domain	2	0.0085
F32A7.2	srw-93	7TM chemoreceptor, srw family	3.3	0.0016
F43E2.8	hsp-4	heat shock protein	2.1	0.0049
F44E2.2	retr-1	retrotransposon-like	2	0.019
F57B9.9	pqn-46	(Q/N)-rich ('prion') domain	2	0.0011
F58B6.2	inft-1	Inverted Formin/formin three-related	2	0.0006
K05F1.10		secreted TIL-domain protease inhibitor	2.1	0.0009
T04H1.3	ttr-22	transthyretin-like family	2.2	0.016
T04H1.9	tbb-6	beta tubulin	2.8	0.0003
T22C8.5	sptf-2	Zinc finger, C2H2 type (3 domains)	2.5	0.0015
Y41C4A.11		beta-prime subunit of the coatomer (COPI) complex	20.6	0.0006
ZK678.5	wrt-4	Wart and Hint domains, hedgehog related	2.1	0.0089
ZK666.6	clec-60	C-type lectin	3.4	0.00268355
		novel
C04F1.1			2.4	0.00622136
C08B11.9			2	0.0120819
C08E8.4			2	0.0146201
C49G7.10			2.4	0.00428926
C54E4.5			2	0.0014784
D1086.3			2.2	0.000115577
E03H4.4			2.3	0.000860627
F08G2.7			2.7	0.0022041
F13H8.5			2	0.00889802
F15E11.12			3.7	0.00195069
F15E11.14			2.6	0.00152702
F15E11.15			3.7	0.000277976
F15E6.4			2.6	0.00744184
F33A8.7			2	0.00416914
F44G3.10			3.5	0.000288431
F45D11.15			2.8	0.000911567
F46A8.1			2.2	0.0178385
H23N18.5			2.1	0.00682067
K01D12.14	cdr-5		2	0.0012
K05B2.4			2.7	0.00249348
K09D9.1			2.4	0.00102535
K10G4.3			2	0.0165678
M28.8			2.5	0.000146275
R07B1.5			2.4	0.00189165
R11D1.3			2.1	0.00453719
R11G11.6			2.2	0.00286236
T07G12.3			2	0.0175465
T08G5.3			3	0.00927784
T22B7.3			3.3	0.00120349
T26E4.4			3.1	0.00347993
Y11D7A.9			2	0.00260636
Y37H2A.11			3.1	0.00819411
Y38H6C.9			2	0.0145116
Y43C5A.3			2.3	0.000134016
Y46G5A.29			2	0.00774968
Y54G2A.10			2.5	0.0021688
Y58A7A.3			2	0.00232147
Y58A7A.5			3	0.00105171
Y71D11A.3			4.6	0.000387177
Y76A2A.1	tag-164		4.9	0.000810208
ZC13.4	mab-7		2	0.0107256
ZC239.12	sdz-35		6.6	0.0425633
ZK180.6			2.5	0.00450858
downregulated
		unfolded protein response
AC3.3	abu-1	activated in blocked unfolded protein response	-3	0.0155078
C03A7.7	abu-6	activated in blocked unfolded protein response	-2.2	0.0417655
C03A7.8	abu-7	activated in blocked unfolded protein response	-2.5	0.0375333
C03A7.14	abu-8	activated in blocked unfolded protein response	-2.6	0.0462056
F35A5.3	abu-10	activated in blocked unfolded protein response	-3.2	0.037
T01D1.6	abu-11	activated in blocked unfolded protein response	-2.8	0.0448
		proteolysis
T25B6.2		neprilysin zinc metalloprotease	-16.8	<0.0001
		enzymes
Y49C4A.8	ugt-29	UDP-glucuronosyltransferase	-2.5	0.0005
T25B9.7	ugt-54	UDP-glucuronosyltransferase	-2.4	0.0066
C02A12.4	lys-7	lysozyme	-2.2	<0.0001
C26F1.2	cyp-32A1	cytochrome P450	-2.1	0.0369
F01F1.5	dpf-4	dipeptidyl peptidase IV family	-4.9	0.0001
F09G2.3		permease	-2.6	0.0004
F28F8.2	acs-2	fatty Acid CoA Synthetase	-2.2	0.0278937
F47G4.3	gpdh-1	NAD-dependent glycerol-3-phosphate dehydrogenase	-2.1	0.0154
K08E3.1	tyr-2	tyrosinase	-2	0.0229
ZK593.1		pyruvate kinase	-2.6	<0.0001
ZK593.4	rbr-2	histone H3 lysine 4 (H3K4) demethylase	-2.4	0.0027
		collagens/cuticle components
B0024.2	col-150	collagen	-2	0.0114
C44C10.1	col-180	collagen	-2.1	<0.0001
F09G8.6	col-91	Cuticle collagen	-2	0.00084338
		miscellaneous
C03A7.4	pqn-5	(Q/N)-rich ('prion') domain	-2.5	0.0367
cTel55X.1		Beta-2-glycoprotein I	-244.4	<0.0001
F08F1.6	spp-13	saposin-like	-9.6	0.0023
F08F8.5	numr-1	nuclear-localized metal-responsive	-3.3	0.0009
F22E10.3	pgp-14	p-glycoprotein (MDR like)	-2.4	0.0014
F49E11.10	scl-2	SCP/TAPS domain-containing protein	-2.1	0.0003
T05A1.6		fibrulin	-2.2	0.0088
T05B4.11	phat-5	pharyngeal gland Toxin-related secreted protein	-3.5	0.0051
T21E8.1	pgp-6	p-glycoprotein	-2.1	0.0042
T23F1.6	pqn-71	(Q/N)-rich ('prion') domain	-5.2	0.0436
ZK593.5	dnc-1	dynactin	-2.5	0.000151686
ZK593.7	lsm-7	small nuclear ribonucleoprotein splicing factor	-2.8	0.0013
ZK593.8	fic-1	bacterial Filamentation Induced by Cyclic AmP) domain protein	-2.5	0.000576869
ZK970.7		OV-17 antigen precursor	-2.7	0.0471
		hedgehog related motifs
ZC168.5	grl-21	ground-like domain, hedgehog related	-3.6	0.0216403
		nematode-specific peptides
C01G12.6	nspb-10	nematode-specific peptide B family	-2.9	0.0184867
F35C5.10	nspb-11	nematode-specific peptide B family	-3.2	0.0414593
F09F7.8	nspb-12	nematode-specific peptide B family	-3.1	0.0491404
Y38E10A.13	nspe-1	nematode-specific peptide E family	-2.6	0.0018156
Y38E10A.16	nspe-5	nematode-specific peptide E family	-2.7	0.00069845
Y38E10A.15	nspe-7	nematode-specific peptide E family	-16.8	0.000103979
		novel
B0252.1			-2.2	0.00206846
B0310.6			-3.3	0.0214033
BE10.4			-4.7	0.037733
C06E8.5			-2.4	0.0420986
C26F1.1			-2	0.0164284
F55G11.4			-2	<0.0001
F55H12.4			-2.1	0.00131317
K10H10.4			-2.6	0.0396136
R07B1.8			-2.1	0.014948
T09B4.5			-2.5	0.00100732
T17H7.1			-8.4	0.000151407
W01F3.2			-2.3	0.00182194
W03F8.6			-3.1	0.0349407
W08E12.2			-2.6	0.0495283
W08E12.4			-2.6	0.0387089
W09B6.5			-2.1	0.0107598
Y69E1A.2			-16	0.00379427
Y69E1A.5			-2.2	<0.0001
ZK402.3			-2.1	0.00475057
ZK593.3			-2.2	0.0026717
ZK593.6	lgg-2		-2.7	0.0004

## Sheet: WBG IDs
Gene WB ID	Gene Name	Sequence Name	description
upregulated
WBGene00000190	arf-1.1	F45E4.1	ADP-ribosylation factor
WBGene00000191	arl-7	F20D1.5
WBGene00000238	bar-1	C54D1.6	beta-catenin
WBGene00000251	bli-1	C09G5.6	collagen
WBGene00000512	ckb-2	B0285.9	choline kinase
WBGene00000615	col-38	F54C9.4	collagen
WBGene00000626	col-49	K09H9.3	cuticular collagen
WBGene00000647	col-71	Y49F6B.10
WBGene00000675	col-101	K02D7.3	cuticular collagen
WBGene00000711	col-138	C52D10.13	cuticular collagen
WBGene00000749	col-176	ZC373.7	cuticular collagen
WBGene00000930	dao-4	ZC373.6
WBGene00001500	ftn-1	C54F6.14	ferritin heavy chain
WBGene00001719	grl-10	C26F1.5
WBGene00001984	hog-1	W06B11.4	warthog
WBGene00002008	hsp-4	F43E2.8	heat shock protein
WBGene00002188	kgb-2	ZC416.4	protein kinase
WBGene00003057	lon-3	ZK836.1	collagen
WBGene00003094	lys-5	F58B3.2
WBGene00003104	mab-7	ZC13.4
WBGene00004133	pqn-46	F57B9.9
WBGene00004196	prx-11	C47B2.8
WBGene00004202	pry-1	C37A5.9
WBGene00005840	srw-93	F32A7.2
WBGene00006509	tag-164	Y76A2A.1
WBGene00006539	tbb-6	T04H1.9	tubulin beta-chain
WBGene00006724	ubh-4	C08B11.7	thiolesterase
WBGene00006950	wrt-4	ZK678.5	Hint module
WBGene00007436	C08B11.9	C08B11.9
WBGene00007440	C08E8.4	C08E8.4
WBGene00007694	C23H4.6	C23H4.6a	Yeast RAD18 protein like
WBGene00007802	cutl-27	C29E6.4
WBGene00007873	dod-21	C32H11.10
WBGene00008390	D1086.3	D1086.3
WBGene00008472	E03H4.4	E03H4.4
WBGene00008547	F07A11.4	F07A11.4	ubiquitin carboxyl-terminal hydrolase
WBGene00008578	F08G2.7	F08G2.7
WBGene00008621	F09C8.1	F09C8.1	phospholipase precursor
WBGene00008851	F15B9.8	F15B9.8	Thrombospondin type 1 domain
WBGene00009355	F33A8.7	F33A8.7
WBGene00009710	F44G3.10	F44G3.10
WBGene00009898	dod-23	F49E12.2
WBGene00010470	cdr-4	K01D12.11	glutathione S-transferase
WBGene00010473	cdr-5	K01D12.14
WBGene00010752	K10G4.3	K10G4.3
WBGene00010899	M28.8	M28.8
WBGene00011077	R07B1.5	R07B1.5
WBGene00011244	R11D1.3	R11D1.3
WBGene00011362	T02B5.1	T02B5.1	carboxylesterase
WBGene00011399	T03F6.3	T03F6.3	Glucosamine-6-phosphate isomerase
WBGene00011450	ttr-22	T04H1.3	Transthyretin-like family
WBGene00011594	T07G12.3	T07G12.3
WBGene00011624	T08G5.3	T08G5.3a
WBGene00011879	pho-7	T21B6.2	histidine acid phosphatase
WBGene00011926	sptf-2	T22C8.5	Zinc finger, C2H2 type (3 domains)
WBGene00012046	T26E4.4	T26E4.4
WBGene00012433	Y11D7A.9	Y11D7A.9
WBGene00012571	Y37H2A.11	Y37H2A.11
WBGene00012622	Y38H6C.9	Y38H6C.9a
WBGene00012757	Y41C4A.11	Y41C4A.11	WD domain, G-beta repeat
WBGene00012783	Y43C5A.3	Y43C5A.3
WBGene00012917	Y46G5A.29	Y46G5A.29
WBGene00012944	Y47D3B.11	Y47D3B.11
WBGene00013754	fbxa-116	Y113G7B.1a
WBGene00014046	clec-60	ZK666.6	von Willebrand factor type A domain
WBGene00014759	F46A8.1	F46A8.1
WBGene00015442	C04F1.1	C04F1.1
WBGene00015565	C07D8.6	C07D8.6	aldehyde reductase
WBGene00015646	mlt-10	C09E8.3
WBGene00016058	nspd-3	C24D10.7
WBGene00016788	C49G7.10	C49G7.10
WBGene00016920	C54E4.5	C54E4.5
WBGene00017438	F13H8.5	F13H8.5	Phospholipase ADRAB-B (Rabbit)
WBGene00017485	F15E6.4	F15E6.4
WBGene00017498	F15E11.12	F15E11.12
WBGene00017500	F15E11.14	F15E11.14
WBGene00017501	F15E11.15	F15E11.15a
WBGene00017625	cgt-2	F20B4.6
WBGene00017678	F21F8.4	F21F8.4	protease
WBGene00018295	oac-29	F41E6.14
WBGene00018416	retr-1	F44E2.2c
WBGene00018460	F45D11.15	F45D11.15
WBGene00018573	oac-30	F47F6.3
WBGene00018707	oac-31	F52F10.3
WBGene00019030	inft-1	F58B6.2
WBGene00019105	F59D6.3	F59D6.3	aspartyl protease
WBGene00019153	H04M03.3	H04M03.3
WBGene00019154	glf-1	H04M03.4
WBGene00019234	ugt-8	H23N18.3	ugt family
WBGene00019236	H23N18.5	H23N18.5
WBGene00019404	K05B2.4	K05B2.4
WBGene00019411	K05F1.10	K05F1.10
WBGene00019515	ugt-19	K08B4.3	ugt family
WBGene00019564	K09D9.1	K09D9.1
WBGene00019967	cyp-33C8	R08F11.3	cytochrome P450
WBGene00020014	R11G11.6	R11G11.6
WBGene00020672	T22B7.3	T22B7.3
WBGene00020682	T22D1.3	T22D1.3a	inosine monophosphate dehydrogenase
WBGene00021875	Y54G2A.10	Y54G2A.10a
WBGene00021977	Y58A7A.3	Y58A7A.3
WBGene00021979	Y58A7A.5	Y58A7A.5
WBGene00022104	Y71D11A.3	Y71D11A.3a
WBGene00022570	sdz-35	ZC239.12
WBGene00022680	ZK180.6	ZK180.6
WBGene00043147	nspd-6	C24D10.8
downregulated
WBGene00000024	abu-1	AC3.3
WBGene00000029	abu-6	C03A7.7
WBGene00000030	abu-7	C03A7.8
WBGene00000031	abu-8	C03A7.14
WBGene00000033	abu-10	F35A5.3
WBGene00000034	abu-11	T01D1.6
WBGene00000666	col-91	F09G8.6	Cuticle collagen
WBGene00000723	col-150	B0024.2	collagen
WBGene00000753	col-180	C44C10.1	collagen
WBGene00001017	dnc-1	ZK593.5a	dynactin
WBGene00001057	dpf-4	F01F1.5
WBGene00001608	R07B1.8	R07B1.8	GTP binding protein
WBGene00001730	grl-21	ZC168.5
WBGene00002981	lgg-2	ZK593.6a	microtubule-associated protein 1 like
WBGene00003081	lsm-7	ZK593.7	Yeast JTA107 like
WBGene00003096	lys-7	C02A12.4
WBGene00004000	pgp-6	T21E8.1a	p-glycoprotein
WBGene00004008	pgp-14	F22E10.3	p-glycoprotein (MDR)
WBGene00004099	pqn-5	C03A7.4
WBGene00004153	pqn-71	T23F1.6
WBGene00004319	rbr-2	ZK593.4	Human XE169 like
WBGene00004998	spp-13	F08F1.6
WBGene00007068	cTel55X.1	cTel55X.1a
WBGene00007212	BE10.4	BE10.4
WBGene00007246	nspb-10	C01G12.6
WBGene00009221	acs-2	F28F8.2	long-chain-fatty-acid-CoA ligase
WBGene00009398	nspb-11	F35C5.10
WBGene00009824	gpdh-1	F47G4.3	NAD-dependent glycerol-3-phosphate dehydrogenase
WBGene00009895	scl-2	F49E11.10	testis-specific protein TPX-1 like
WBGene00010124	F55G11.4	F55G11.4
WBGene00010135	F55H12.4	F55H12.4
WBGene00010661	tyr-2	K08E3.1	tyrosinase
WBGene00010760	K10H10.4	K10H10.4
WBGene00012013	ugt-54	T25B9.7	UDP-glucuronosyltransferase
WBGene00012185	W01F3.2	W01F3.2
WBGene00012591	nspe-1	Y38E10A.13
WBGene00012593	nspe-7	Y38E10A.15
WBGene00012594	nspe-5	Y38E10A.16
WBGene00013474	Y69E1A.2	Y69E1A.2
WBGene00013477	Y69E1A.5	Y69E1A.5	Phosphatidylethanolamine-binding protein
WBGene00014001	pyk-2	ZK593.1a	pyruvate kinase
WBGene00014003	ZK593.3	ZK593.3
WBGene00014004	fic-1	ZK593.8
WBGene00014173	ZK970.7	ZK970.7	OV-17 antigen precursor
WBGene00015087	B0252.1	B0252.1	Tyrosine-protein kinase
WBGene00015142	B0310.6	B0310.6
WBGene00015544	C06E8.5	C06E8.5	bacterial permeability-increasing protein
WBGene00016146	C26F1.1	C26F1.1a
WBGene00016147	cyp-32A1	C26F1.2	cytochrome P450
WBGene00017270	numr-1	F08F8.5
WBGene00017305	nspb-12	F09F7.8	nspb family
WBGene00017312	F09G2.3	F09G2.3	permease
WBGene00020242	phat-5	T05B4.11
WBGene00020379	T09B4.5	T09B4.5a
WBGene00020550	T17H7.1	T17H7.1
WBGene00020788	T25B6.2	T25B6.2	zinc metalloprotease
WBGene00020995	W03F8.6	W03F8.6a
WBGene00021083	W08E12.2	W08E12.2
WBGene00021085	W08E12.4	W08E12.4
WBGene00021105	W09B6.5	W09B6.5
WBGene00021709	ugt-29	Y49C4A.8a	ugt family
WBGene00022730	ZK402.3	ZK402.3
