# Supplementary material for: Use of an Activated Beta-Catenin to Identify Wnt Pathway Target Genes in Caenorhabditis elegans, Including a Subset of Collagen Genes Expressed in Late Larval Development
Source: G3 (Bethesda). 2014 Feb 25;4(4):733–47. doi: 10.1534/g3.113.009522 (PMC4059243; doi:10.1534/g3.113.009522)
Supplement: Supporting Information [file supp_g3.113.009522_TableS2.zip › TableS2/READ_ME.txt]

BAR-1 responsive genes in clusters. BAR- responsive genes that are located on the same cosmid.  Upregulated genes above, downregulated genes below.  Genes in bold are adjacent (no intervening genes).  Columns: (A) physical sequence name, (B) genetic or molecular name (if any), (C) known protein homology, protein domains, genetic or molecular data, (D) average fold change (triplicate) in expression between HS::delNTbar-1 and hs:control strains, (E) p value.  * indicates possible crosshybridization of probe sets between these genes.
