# Supplementary material for: Use of an Activated Beta-Catenin to Identify Wnt Pathway Target Genes in Caenorhabditis elegans, Including a Subset of Collagen Genes Expressed in Late Larval Development
Source: G3 (Bethesda). 2014 Feb 25;4(4):733–47. doi: 10.1534/g3.113.009522 (PMC4059243; doi:10.1534/g3.113.009522)
Supplement: Supporting Information [file supp_g3.113.009522_TableS2.zip › TableS2/TableS2 clusters.xlsx]

## Sheet: clusters
sequence name	gene name	protein/comments		p-value
			Ave Fold change
upregulated
C08B11.7	ubh-4	ubiquitin C-terminal hydrolase	2	0.000202191
C08B11.9			2	0.0120819
C24D10.7	nspd-3	nematode-specific peptide D family	3.4822	0.000301461
C24D10.8	nspd-6	nematode-specific peptide D family	4.92458	0.00269783
F15E11.12			3.73213	0.00195069
F15E11.14			2.57874	0.00152702
F15E11.15			3.73213	0.000277976
H04M03.3		dehydrogenase	2.04675	0.00636373
H04M03.4	glf-1	galactofuranose synthesis	2.14355	0.00100237
H23N18.3	ugt-8	UDP-glucuronosyltransferase	2.51984	0.00212286
H23N18.5			2.14355	0.00682067
K01D12.11	cdr-4	glutathione S-transferase	2.3511	<0.0001
K01D12.14	cdr-5		2.04675	0.0012435
T04H1.3	ttr-22	transthyretin-like family	2.19365	0.0159648
T04H1.9	tbb-6	beta tubulin	2.76383	0.000271669
Y58A7A.3			2.04675	0.00232147
Y58A7A.5			3.03143	0.00105171
ZC373.6	dao-4	dauer or aging adult overexpression	6.49802	0.0031124
ZC373.7	col-176	cuticular collagen	2	0.00427609
downregulated
C03A7.14	abu-8 /// pqn-5 /// abu-6 /// abu-7*	activated in blocked unfolded protein response	-2.57874	0.0462056
C03A7.4	pqn-5 /// abu-6 /// abu-8 /// abu-7*	(Q/N)-rich ('prion') domain	-2.51984	0.0366914
C03A7.7	abu-6 /// abu-8 /// abu-7 /// pqn-5*	activated in blocked unfolded protein response	-2.24492	0.0417655
C03A7.8	abu-8 /// abu-7 /// abu-6 /// pqn-5*	activated in blocked unfolded protein response	-2.51984	0.0375333
C26F1.1			-2	0.0164284
C26F1.2	cyp-32A1	cytochrome P450	-2.1	0.0368549
W08E12.2			-2.57874	0.0495283
W08E12.4			-2.57874	0.0387089
Y38E10A.13	nspe-1	nematode-specific peptide E family	-2.57874	0.0018156
Y38E10A.15	nspe-7	nematode-specific peptide E family	-16.7567	0.000103979
Y38E10A.16	nspe-5	nematode-specific peptide E family	-2.7007	0.00069845
Y69E1A.2			-16	0.00379427
Y69E1A.5		phosphatidylethanolamine-binding protein	-2.19365	<0.0001
ZK593.1		pyruvate kinase	-2.63902	<0.0001
ZK593.3			-2.24492	0.0026717
ZK593.4	rbr-2	histone H3 lysine 4 (H3K4) demethylase	-2.40605	0.00265058
ZK593.5	dnc-1	dynactin	-2.51984	0.000151686
ZK593.6	lgg-2		-2.7007	0.000422928
ZK593.7	lsm-7	small nuclear ribonucleoprotein splicing factor	-2.82843	0.00126214
ZK593.8	fic-1	bacterial Filamentation Induced by Cyclic AmP) domain protein	-2.51984	0.000576869
