# Supplementary material for: Use of an Activated Beta-Catenin to Identify Wnt Pathway Target Genes in Caenorhabditis elegans, Including a Subset of Collagen Genes Expressed in Late Larval Development
Source: G3 (Bethesda). 2014 Feb 25;4(4):733–47. doi: 10.1534/g3.113.009522 (PMC4059243; doi:10.1534/g3.113.009522)
Supplement: Supporting Information [file supp_g3.113.009522_TableS3.zip › TableS3/READ_ME.txt]

GO term statistics. Identification of overrepresented and underrepresented GO functional terms for BAR- responsive genes (uppregulated genes above, downregulated genes below).  Analysis was carried out using FuncAssociate at http://llama.mshri.on.ca/cgi/func1/funcassociate (Berriz, et al., 2009).   N = number of genes with attribute in dataset; X = total number of genes with attribute; LOD = logarithm of odds; P = p value; P adj = resampling adjusted p value; attrib ID = Gene Ontology attribute; attrib name = Gene Ontology attribute name.
