# Supplementary material for: Use of an Activated Beta-Catenin to Identify Wnt Pathway Target Genes in Caenorhabditis elegans, Including a Subset of Collagen Genes Expressed in Late Larval Development
Source: G3 (Bethesda). 2014 Feb 25;4(4):733–47. doi: 10.1534/g3.113.009522 (PMC4059243; doi:10.1534/g3.113.009522)
Supplement: Supporting Information [file supp_g3.113.009522_TableS3.zip › TableS3/TableS3 Go terms.xlsx]

## Sheet: GO term statistics
UP REGULATED GENES
OVERREPRESENTED ATTRIBUTES
N	X	LOD	P	P_adj	attrib ID	attrib name
8	169	0.967738	8.14497e-06	0.007	GO:0042302	structural constituent of cuticle
UNDERREPRESENTED ATTRIBUTES
N	X	LOD	P	P_adj	attrib ID	attrib name
0	1699	-1.35827	2.13262e-05	0.016	GO:0003676	nucleic acid binding
5	3740	-0.69728	1.82289e-06	0.001	GO:0009790	embryo development
5	3702	-0.691661	2.28823e-06	0.001	GO:0009792	embryo development ending in birth or egg hatching
6	3518	-0.586865	2.99468e-05	0.022	GO:0044424	intracellular part
44	11888	-0.459403	4.68764e-08	0	GO:0008150	biological_process
13	5101	-0.450474	3.81405e-05	0.037	GO:0032502	developmental process
19	6673	-0.436328	7.22609e-06	0.005	GO:0009987	cellular process
48	12035	-0.40969	1.03073e-06	0.001	GO:0005575	cellular_component
48	11795	-0.383074	4.52192e-06	0.004	GO:0044464	cell part
DOWN REGULATED GENES
OVERREPRESENTED ATTRIBUTES
N	X	LOD	P	P_adj	attrib ID	attrib name
UNDERREPRESENTED ATTRIBUTES
N	X	LOD	P	P_adj	attrib ID	attrib name
0	2505	-1.31973	6.98395e-05	0.042	GO:0048518	positive regulation of biological process
3	4880	-0.81639	4.09144e-06	0.002	GO:0050789	regulation of biological process
4	4960	-0.70966	1.79961e-05	0.013	GO:0065007	biological regulation
21	11888	-0.601117	5.74935e-08	0	GO:0008150	biological_process
23	11795	-0.5311	1.31361e-06	0.001	GO:0044464	cell part
24	12035	-0.528608	1.42549e-06	0.001	GO:0005575	cellular_component
