# Supplementary material for: Use of an Activated Beta-Catenin to Identify Wnt Pathway Target Genes in Caenorhabditis elegans, Including a Subset of Collagen Genes Expressed in Late Larval Development
Source: G3 (Bethesda). 2014 Feb 25;4(4):733–47. doi: 10.1534/g3.113.009522 (PMC4059243; doi:10.1534/g3.113.009522)
Supplement: Supporting Information [file supp_g3.113.009522_TableS4.zip › TableS4/READ_ME.txt]

Microarray data for known Wnt targets. Columns: (A) gene name, (B) Wnt pathway that regulates the gene (WBC = Wnt/BAR-1 canonical pathway; WBA = Wnt/beta=catenin asymmetry pathway), (C) time of development when regulation is known to occur, (D) reference, (E) average fold change (triplicate) in expression between HS::delNTbar-1 and hs:control strains, (F) p value, (G) number of triplicates in which a statistically significant Increase or Decrease call was made. 
