# Supplementary material for: Use of an Activated Beta-Catenin to Identify Wnt Pathway Target Genes in Caenorhabditis elegans, Including a Subset of Collagen Genes Expressed in Late Larval Development
Source: G3 (Bethesda). 2014 Feb 25;4(4):733–47. doi: 10.1534/g3.113.009522 (PMC4059243; doi:10.1534/g3.113.009522)
Supplement: Supporting Information [file supp_g3.113.009522_TableS4.zip › TableS4/TableS4 known Wnt targets MA data.xlsx]

## Sheet: known Wnt targets in MA
gene name	Wnt pathway	time of dev.	reference	ave fold change	P value	Inc/Dec call
lin-39	WBC	larva	Eisenmann et al 1998	1.203	0.000221096	1/3
mab-5	WBC	larva	Maloof et al 1999	1.175	0.377817	1/3
				1.412	0.078	2/3
egl-5	WBC	larva	Jiang and Sternberg 1998	1.023	0.23057	0/3
egl-18	WBA	larva	Gorrepati et al 2013	1.047	0.771475	0/3
				1.0968	0.3928	0/3
elt-6	WBA	larva	Gorrepati et al 2013	1.0234	0.0024	0/3
				-1.047	0.389282	0/3
ceh-22	WBA	larva	Lam et al 2006	-1.14869	0.533688	1/3
				-1.176	0.10278	0/3
ceh-10	WBA	embryo	Bertrand and Hobert 2009	-1.23114	0.77156	0/3
end-1	WBA	embryo	Maduro et al 2005	1.02337	0.610747	1/3
end-3	WBA	embryo	Shetty et al 2005	1.55114	0.923166	0/3
psa-3	?	larva	Arata et al 2006	1.41421	0.0413188	3/3
ceh-13	?	embryo	Streit et al 2002	-1.04729	0.494462	0/3
