# Supplementary material for: Use of an Activated Beta-Catenin to Identify Wnt Pathway Target Genes in Caenorhabditis elegans, Including a Subset of Collagen Genes Expressed in Late Larval Development
Source: G3 (Bethesda). 2014 Feb 25;4(4):733–47. doi: 10.1534/g3.113.009522 (PMC4059243; doi:10.1534/g3.113.009522)
Supplement: Supporting Information [file supp_g3.113.009522_TableS5.zip › TableS5/READ_ME.txt]

YFP transcriptional reporter constructs.  Column A) gene; column B) amount of upstream DNA (relative to gene ATG) used to make transcriptional fusion to YFP coding sequences; column C) for col-71 and Y41C4A.11 additional sequences were needed to see YFP expression.  In both cases, the genomic DNA from the ATG to the start of exon 3 (therefore including exons 1 and 2, introns 1 and 2) was also included in the fusion.
