# Supplementary material for: Use of an Activated Beta-Catenin to Identify Wnt Pathway Target Genes in Caenorhabditis elegans, Including a Subset of Collagen Genes Expressed in Late Larval Development
Source: G3 (Bethesda). 2014 Feb 25;4(4):733–47. doi: 10.1534/g3.113.009522 (PMC4059243; doi:10.1534/g3.113.009522)
Supplement: Supporting Information [file supp_g3.113.009522_TableS5.zip › TableS5/TableS5 YFP reporters.xlsx]

## Sheet: YFP reporter constructs
gene	upstream DNA	internal DNA
col-38	861	0
col-49	1975	0
col-71	521	1639	(exon 1 - intron 2)
bli-1	791	0
dao-4	1025	0
Y41C4A.11	459	1844	(exon 1 - intron 3)
sptf-2	2064	0
pry-1	3430	0
F08G2.7	11241	0
Y71D11A.3	609	0
Y43C5A.3	1464	0
T26E4.4	1269	0
oac-30	2649	0
tag-164	4321	0
