# Supplementary material for: Use of an Activated Beta-Catenin to Identify Wnt Pathway Target Genes in Caenorhabditis elegans, Including a Subset of Collagen Genes Expressed in Late Larval Development
Source: G3 (Bethesda). 2014 Feb 25;4(4):733–47. doi: 10.1534/g3.113.009522 (PMC4059243; doi:10.1534/g3.113.009522)
Supplement: Supporting Information [file supp_g3.113.009522_TableS6.zip › TableS6/READ_ME.txt]

Stage-specific col genes. modENCODE RNASeq gene expression data was analyzed for the expression of 184 C. elegans genes with ‘collagen triple helix repeat’ (IPR008160) or ‘nematode cuticle collagen’ (IPR002486) as a protein domain.  The total expression for six developmental stages (late embryo, L1, L2, L3, L4, Adult) was summed for each gene, and the percent of the total expression observed in each stage was calculated (see File S1).  Genes showing greater than 50% of their total developmental expression in any stage (128/185 genes) are indicated in the column for each stage (number of genes is indicated in parenthesis).  The column to the right indicates the percentage total expression observed in that stage.  To identify col genes expressed in the dauer larva, we used data from daf-2 mutant animals entering and exiting dauer.  Those genes for which expression in the ‘entering dauer’ animals was three fold or more higher than the highest level of expression at any stage of development (embryo –> Adult) are indicated, in the last column.   These data are indicated graphically in Figure S2.  Genes shown in bold were identified as ‘BAR-1 responsive genes’ (Table S1).
