# Supplementary material for: Use of an Activated Beta-Catenin to Identify Wnt Pathway Target Genes in Caenorhabditis elegans, Including a Subset of Collagen Genes Expressed in Late Larval Development
Source: G3 (Bethesda). 2014 Feb 25;4(4):733–47. doi: 10.1534/g3.113.009522 (PMC4059243; doi:10.1534/g3.113.009522)
Supplement: Supporting Information [file supp_g3.113.009522_TableS6.zip › TableS6/TableS6 stage specific col genes.xlsx]

## Sheet: Sheet1
late embryo	%	L1	%	L2	%	L3	%	L4	%	Adult	%	Dauer
col-121	100	col-151	100	col-72	100	col-176	88	col-63	95	col-135	100	col-35
col-74	100			col-87	95	col-158	74	rol-1	94	col-95	98	col-183
dpy-17	99			col-163	85	col-149	69	col-49	94	col-8	98	col-51
dpy-14	99			col-54	75	col-117	61	col-175	93	col-143	97	col-37
col-165	99			col-116	75	col-169	56	col-138	93	col-101	97	col-2
dpy-10	64			col-70	74	dpy-9	56	col-71	92	col-119	96	col-50
dpy-3	63			col-41	73	col-147	56	col-60	92	col-20	91	col-102
col-76	60			col-75	70	col-128	54	col-120	92	col-19	88	col-85
sqt-3	59			rol-6	69	dpy-8	52	col-152	91	col-178	86	col-40
dpy-7	58			col-148	67	col-183	50	col-38	91	col-179	83	col-84
col-99	56			col-52	64			col-112	91	col-80	83	col-164
dpy-2	53			col-55	61			col-88	89	col-124	80	col-36
				col-17	60			col-137	77	col-181	79	col-108
				col-94	59			col-79	76	col-40	78	col-185
				col-90	59			bli-2	72	col-140	77	col-72
				col-58	56			col-77	68	col-106	77	col-44
				sqt-1	56			col-162	65	col-184	76	col-43
				col-61	55			col-133	64	col-139	75	col-114
				col-115	54			col-161	64	col-129	74	col-158
				F59F5.4	54			col-157	64	col-122	73	col-123
				rol-8	51			col-105	62	col-81	71	col-151
				col-102	50			col-104	62	col-7	70	col-33
				col-164	50			col-97	60	col-96	66	col-150
								bli-1	58	col-141	63	col-89
								col-73	58	col-142	63	rol-8
								col-48	57	col-85	60	col-174
								col-185	56	col-62	51	col-34
								col-145	55	col-93	51	col-68
								col-109	54	col-102	50
								col-14	53	col-183	50
								col-89	52	col-50	50
								col-113	52
								col-64	51
								col-68	51
								col-12	51
								dpy-13	51
								col-130	51
								col-114	50
								col-164	50
								col-50	50
