# Supplementary material for: Use of an Activated Beta-Catenin to Identify Wnt Pathway Target Genes in Caenorhabditis elegans, Including a Subset of Collagen Genes Expressed in Late Larval Development
Source: G3 (Bethesda). 2014 Feb 25;4(4):733–47. doi: 10.1534/g3.113.009522 (PMC4059243; doi:10.1534/g3.113.009522)
Supplement: Supporting Information [file supp_g3.113.009522_TableS7.zip › TableS7/READ_ME.txt]

Table S7   L4-peak gene identities. Columns A and B: 703 genes from the modENCODE data set (GERSTEIN et al. 2010) that show 50% or more of their expression in the L4 stage were identified (File S2), and are indicated by physical sequence name (A) and molecular or genetic gene name (B).  Columns D and E: 72 genes that show 75% or more of their expression in the L4 stage, indicated by physical sequence name (D) and molecular or genetic gene name (E). Genes indicated in blue are BAR-1 responsive genes identified by microarray analysis (Table S1).
