# Supplementary material for: Use of an Activated Beta-Catenin to Identify Wnt Pathway Target Genes in Caenorhabditis elegans, Including a Subset of Collagen Genes Expressed in Late Larval Development
Source: G3 (Bethesda). 2014 Feb 25;4(4):733–47. doi: 10.1534/g3.113.009522 (PMC4059243; doi:10.1534/g3.113.009522)
Supplement: Supporting Information [file supp_g3.113.009522_TableS7.zip › TableS7/TableS7 L4-peak genes.xlsx]

## Sheet: L4 50% and 75%
>50% expression in L4			>75% expression in L4
Sequence Name	Gene Name		Sequence Name	Gene Name
AC3.10	spe-10		AC3.10	spe-10
AH10.1	AH10.1		B0432.12	clec-117
AH6.2	sfxn-1.1		C04G6.2	C04G6.2
AH6.3	AH6.3		C06E1.6	fipr-16
B0207.11	B0207.11		C09G12.5	C09G12.5
B0207.7	B0207.7		C09G5.3	col-79
B0207.9	B0207.9		C16C8.19	C16C8.19
B0218.7	B0218.7		C17C3.9	C17C3.9
B0222.10	B0222.10		C29E4.14	C29E4.14
B0222.7	col-145		C33A12.15	ttr-9
B0252.5	B0252.5		C35B8.1	col-175
B0273.1	B0273.1		C36E6.8	C36E6.8
B0280.11	B0280.11		C44B12.9	C44B12.9
B0280.17	B0280.17		C52D10.13	col-138
B0379.2	B0379.2		E01G4.6	E01G4.6
B0393.4	B0393.4		E02H9.1	E02H9.1
B0432.12	clec-117		F08H9.2	F08H9.2
B0491.3	rmd-3		F11G11.9	F11G11.9
B0511.4	tag-344		F18E9.7	F18E9.7
BE10.1	BE10.1		F18G5.2	pes-8
C01F6.2	C01F6.2		F20G2.4	nas-24
C01G12.8	C01G12.8		F21C3.2	tyr-3
C02B10.6	C02B10.6		F22D6.10	col-60
C02F5.2	C02F5.2		F32G8.5	col-152
C02F5.5	C02F5.5		F33E2.7	F33E2.7
C03C11.1	C03C11.1		F34D6.9	F34D6.9
C04E6.5	C04E6.5		F35D11.7	clec-136
C04F12.7	C04F12.7		F35D11.8	clec-137
C04G2.2	C04G2.2		F35D11.9	clec-138
C04G2.5	C04G2.5		F36F12.5	clec-207
C04G2.8	C04G2.8		F40C5.3	grl-27
C04G2.9	C04G2.9		F46B6.13	F46B6.13
C04G6.2	C04G6.2		F54C9.4	col-38
C05B5.2	C05B5.2		F56D6.14	F56D6.14
C05C12.5	C05C12.5		K03D3.5	K03D3.5
C05D2.3	C05D2.3		K09H9.3	col-49
C06A1.3	C06A1.3		K12H4.6	K12H4.6
C06A6.7	C06A6.7		K12H6.8	K12H6.8
C06A8.6	C06A8.6		K12H6.9	K12H6.9
C06E1.5	fip-3		M7.9	M7.9
C06E1.6	fipr-16		R01E6.5	R01E6.5
C06E7.6	spe-27		R09E10.8	R09E10.8
C06G4.4	C06G4.4		R12E2.6	R12E2.6
C07G1.6	C07G1.6		R13F6.8	clec-158
C08F11.10	C08F11.10		T08B6.9	T08B6.9
C08F8.4	C08F8.4		W01B6.4	W01B6.4
C08F8.6	C08F8.6		W05B10.3	W05B10.3
C09B9.2	C09B9.2		W08F4.7	W08F4.7
C09B9.4	C09B9.4		Y11D7A.11	col-120
C09D4.3	C09D4.3		Y1A5A.1	Y1A5A.1
C09F9.1	C09F9.1		Y37E3.19	Y37E3.19
C09G12.5	C09G12.5		Y41C4A.5	pqn-84
C09G5.3	col-79		Y47D7A.15	Y47D7A.15
C09G5.6	bli-1		Y49F6B.10	col-71
C09H10.9	C09H10.9		Y50E8A.2	Y50E8A.2
C10C5.4	C10C5.4		Y51B9A.7	Y51B9A.7
C10G11.8	C10G11.8		Y51H4A.9	col-137
C10G11.9	C10G11.9		Y51H7C.1	Y51H7C.1
C12D8.9	C12D8.9		Y51H7C.13	Y51H7C.13
C14A4.13	C14A4.13		Y54E2A.9	Y54E2A.9
C14A4.8	C14A4.8		Y57A10A.11	rol-1
C14A6.6	C14A6.6		Y67D8C.7	Y67D8C.7
C14C10.1	C14C10.1		Y71G12B.18	Y71G12B.18
C14C11.1	C14C11.1		Y73B6BL.34	col-112
C15A11.2	C15A11.2		ZC373.6	dao-4
C15H11.1	C15H11.1		ZC513.12	sth-1
C15H7.3	C15H7.3		ZK1248.1	ZK1248.1
C16A11.7	C16A11.7		ZK1290.11	ZK1290.11
C16C8.18	C16C8.18		ZK262.4	ZK262.4
C16C8.19	C16C8.19		ZK265.2	col-63
C16C8.9	C16C8.9		ZK39.3	clec-94
C16D2.1a	C16D2.1		ZK617.3	spe-17
C16D2.1b	C16D2.1
C16D2.1c	C16D2.1			72 genes
C17C3.9	C17C3.9
C17D12.5	C17D12.5			5 BAR-1 responsive genes
C17F3.1	C17F3.1
C17F3.3	C17F3.3
C17G10.3	C17G10.3
C17H12.12	C17H12.12
C17H12.3	C17H12.3
C17H12.5	C17H12.5
C18A3.7	C18A3.7
C18E3.1	C18E3.1
C18E9.8	C18E9.8
C18H7.4	C18H7.4
C24A11.1	C24A11.1
C24D10.1	C24D10.1
C24D10.7	nspd-3
C25A8.2	C25A8.2
C25G4.6	C25G4.6
C26B2.2	C26B2.2
C26C6.6	C26C6.6
C27B7.6	C27B7.6
C27D6.11	C27D6.11
C27D6.3	C27D6.3
C27D8.1	C27D8.1
C27D8.2	C27D8.2
C28A5.6	C28A5.6
C28C12.1	C28C12.1
C28C12.11a	C28C12.11
C28C12.11b	C28C12.11
C28C12.3	C28C12.3
C28D4.5	C28D4.5
C28D4.7	C28D4.7
C29E4.14	C29E4.14
C30B5.3	cpb-2
C30G12.2	C30G12.2
C30G7.3	C30G7.3
C30H6.5	C30H6.5
C31H1.1	C31H1.1
C31H1.5	C31H1.5
C32D5.4	C32D5.4
C32E12.1	C32E12.1
C33A12.15	ttr-9
C33F10.1	C33F10.1
C33F10.11	C33F10.11
C33F10.9	msp-40
C33H5.16	C33H5.16
C34D1.2	C34D1.2
C34D4.2	C34D4.2
C34D4.3	C34D4.3
C34F11.2	C34F11.2
C34F11.4	msp-50
C34F11.5	C34F11.5
C34G6.3	C34G6.3
C35A5.4	C35A5.4
C35B8.1	col-175
C35D10.2	C35D10.2
C35E7.9	C35E7.9
C36B1.10	gska-3
C36E6.8	C36E6.8
C36F7.5	C36F7.5
C36H8.1	C36H8.1
C37A2.3	C37A2.3
C37C3.10	C37C3.10
C38C10.3	C38C10.3
C38C3.3	C38C3.3
C39H7.1	C39H7.1
C41G7.6	C41G7.6
C42C1.9	C42C1.9
C43F9.6	C43F9.6
C43G2.3	C43G2.3
C44B12.9	C44B12.9
C44B9.2	C44B9.2
C45G9.9	C45G9.9
C46E10.1	C46E10.1
C47A4.3	C47A4.3
C47D12.3	sfxn-1.4
C47E12.11	C47E12.11
C47E8.1	C47E8.1
C47E8.11	C47E8.11
C48B6.4	C48B6.4
C48E7.8	C48E7.8
C49C3.1	snf-9
C50B6.4	col-161
C50D2.3	C50D2.3
C50E10.1	C50E10.1
C50F2.5	C50F2.5
C50F4.10	C50F4.10
C50F4.2	C50F4.2
C50F4.3	tag-329
C50F7.3	C50F7.3
C52D10.13	col-138
C52E12.6	C52E12.6
C52E4.7	C52E4.7
C53A5.4	tag-191
C53D6.10	C53D6.10
C54D10.4	C54D10.4
C54G4.3	C54G4.3
C55C2.2	ssp-19
C55C3.3	C55C3.3
C56A3.8a	C56A3.8
D1022.9	D1022.9
D1081.5	D1081.5
D2024.8	col-114
D2062.6	D2062.6
D2062.7	D2062.7
D2063.4	D2063.4
D2089.2	D2089.2
E01G4.6	E01G4.6
E02H9.1	E02H9.1
E03A3.4	his-70
E03H12.5	E03H12.5
E03H12.7	E03H12.7
F02C9.4	F02C9.4
F02E9.3	F02E9.3
F07A5.2	F07A5.2
F07F6.1	F07F6.1
F08G2.6	ins-37
F08G5.2	acl-13
F08G5.4	col-130
F08H9.2	F08H9.2
F09C12.8	F09C12.8
F09C6.12	F09C6.12
F10C1.3	F10C1.3
F10D11.3	F10D11.3
F10F2.7	clec-151
F11G11.12	col-73
F11G11.4	F11G11.4
F11G11.8	nspd-5
F11G11.9	F11G11.9
F13A7.1	F13A7.1
F13E9.5	F13E9.5
F13H8.12	F13H8.12
F14D7.5	F14D7.5
F14D7.7	F14D7.7
F14F7.4	F14F7.4
F16C3.4	F16C3.4
F17C8.7	F17C8.7
F17E9.5	F17E9.5
F18C5.4	F18C5.4
F18E9.7	F18E9.7
F18G5.2	pes-8
F19B6.4	wht-5
F20D6.6	F20D6.6
F20G2.4	nas-24
F20H11.4	F20H11.4
F21C3.2	tyr-3
F21D9.2	F21D9.2
F21F3.2	F21F3.2
F21F3.3	F21F3.3
F21F8.5	F21F8.5
F21H7.5	F21H7.5
F22B5.5	F22B5.5
F22D6.10	col-60
F23B12.1	F23B12.1
F23C8.8	F23C8.8
F23F1.2	F23F1.2
F25E5.10	try-8
F25E5.3	F25E5.3
F25E5.7	F25E5.7
F25H5.2	F25H5.2
F25H5.8	F25H5.8
F26A1.10	nspd-9
F26A1.3	F26A1.3
F26A3.5	F26A3.5
F26B1.1	F26B1.1
F26D11.9	clec-217
F26F4.2	F26F4.2
F26G1.7	msp-3
F27C1.1	F27C1.1
F27C1.3	F27C1.3
F27C8.5	F27C8.5
F27E5.3	F27E5.3
F29B9.7	F29B9.7
F30A10.12	F30A10.12
F30B5.1	dpy-13
F31E8.5	F31E8.5
F32A11.3	F32A11.3
F32B4.2	F32B4.2
F32B5.1	F32B5.1
F32B5.4	F32B5.4
F32B6.4	F32B6.4
F32B6.5	sss-1
F32B6.6	msp-77
F32G8.5	col-152
F32H2.7	F32H2.7
F33E2.7	F33E2.7
F34D10.8	F34D10.8
F34D6.9	F34D6.9
F35D11.7	clec-136
F35D11.8	clec-137
F35D11.9	clec-138
F35E2.9	F35E2.9
F35H10.2	F35H10.2
F35H8.1	F35H8.1
F35H8.4	F35H8.4
F36A2.10	F36A2.10
F36A2.11	F36A2.11
F36A2.12	F36A2.12
F36A2.14	F36A2.14
F36A4.2	F36A4.2
F36A4.3	F36A4.3
F36A4.4	F36A4.4
F36D1.4	F36D1.4
F36D3.4	F36D3.4
F36F12.5	clec-207
F36F12.7	F36F12.7
F36H1.3	F36H1.3
F36H12.3	F36H12.3
F36H12.4	F36H12.4
F36H12.5	F36H12.5
F37A4.4	F37A4.4
F37A4.5	F37A4.5
F37A8.1	F37A8.1
F37C12.18	F37C12.18
F37E3.3	F37E3.3
F37H8.4	sfxn-1.2
F38E1.3	F38E1.3
F38H4.4	F38H4.4
F38H4.6	F38H4.6
F40C5.3	grl-27
F40F12.3	F40F12.3
F40F9.3	F40F9.3
F40G12.10	F40G12.10
F40H6.1	F40H6.1
F41G3.4	fis-1
F41G3.5	F41G3.5
F41H10.2	F41H10.2
F42A9.3	F42A9.3
F42A9.7	F42A9.7
F42G4.2	F42G4.2
F42G8.8	F42G8.8
F44D12.4	F44D12.4
F44D12.5	F44D12.5
F44D12.6	F44D12.6
F44D12.8	F44D12.8
F44G3.7	F44G3.7
F44G4.5	F44G4.5
F45E4.6	F45E4.6
F46A9.1	F46A9.1
F46A9.2	F46A9.2
F46B3.4	ttr-12
F46B6.13	F46B6.13
F46F5.6	F46F5.6
F47B3.7	F47B3.7
F47B8.11	sss-2
F47C12.4	clec-79
F47D12.7	F47D12.7
F47F6.5	clec-119
F48C1.7	spe-11
F49C12.15	F49C12.15
F52B11.4	col-133
F52F12.5	F52F12.5
F52F12.8	F52F12.8
F52H3.6	F52H3.6
F53B2.5	F53B2.5
F53B6.4	F53B6.4
F53G12.6	spe-8
F53G12.8	F53G12.8
F54C1.8	F54C1.8
F54C1.9	sst-20
F54C8.1	F54C8.1
F54C9.4	col-38
F54D1.1	F54D1.1
F54H12.7	F54H12.7
F55C5.1	F55C5.1
F55C5.2	F55C5.2
F55D12.6	F55D12.6
F55F8.7	F55F8.7
F55H12.5	F55H12.5
F56A11.6	F56A11.6
F56B3.6	F56B3.6
F56C9.5	acbp-4
F56D6.13	F56D6.13
F56D6.14	F56D6.14
F56F3.4	F56F3.4
F56H11.3	elo-7
F57F4.1	F57F4.1
F58A6.5	F58A6.5
F58A6.9	F58A6.9
F58D2.2	F58D2.2
F58D5.7	F58D5.7
F58E6.5	F58E6.5
F58F12.2	F58F12.2
F58F6.1	col-104
F58G1.3	F58G1.3
F58H1.6	F58H1.6
F59A6.2	F59A6.2
F59A6.4	F59A6.4
F59C6.2	F59C6.2
F59C6.3	F59C6.3
F59E12.12	bli-2
H04M03.1	H04M03.1
H05L14.1	H05L14.1
H06A10.2	col-185
H06H21.9	H06H21.9
H08M01.1	H08M01.1
H23N18.5	H23N18.5
H32C10.1	H32C10.1
K01D12.15	K01D12.15
K01D12.7	K01D12.7
K01D12.8	K01D12.8
K01H12.2	K01H12.2
K01H12.4	K01H12.4
K02B12.6	K02B12.6
K02E11.1	ent-3
K02E11.10	K02E11.10
K03D3.5	K03D3.5
K03H1.1	gln-2
K03H1.12	K03H1.12
K04C2.8	K04C2.8
K04H4.5	K04H4.5
K05F1.2	msp-142
K05F1.3	K05F1.3
K05F1.8	K05F1.8
K05F1.9	K05F1.9
K06A5.2	K06A5.2
K06A5.3	K06A5.3
K06H7.8	K06H7.8
K07A1.4	K07A1.4
K07A1.5	K07A1.5
K07F5.1	msp-81
K07F5.9	ssp-10
K08A2.2	K08A2.2
K08C9.1	K08C9.1
K08C9.2	K08C9.2
K08E3.10	K08E3.10
K08F4.5	K08F4.5
K09C6.7	K09C6.7
K09E4.1	K09E4.1
K09F6.3	K09F6.3
K09G1.2	K09G1.2
K09H9.3	col-49
K10C9.7	K10C9.7
K10H10.7	K10H10.7
K11C4.1	K11C4.1
K11H3.2	K11H3.2
K12H4.6	K12H4.6
K12H6.4	K12H6.4
K12H6.8	K12H6.8
K12H6.9	K12H6.9
M02B1.4	M02B1.4
M05B5.1	M05B5.1
M05B5.3	M05B5.3
M195.1	col-77
M7.7	M7.7
M7.9	M7.9
R01E6.5	R01E6.5
R03H10.4	R03H10.4
R04B5.1	R04B5.1
R05F9.8	msp-33
R07E5.15	R07E5.15
R07E5.6	R07E5.6
R08A2.1	R08A2.1
R08C7.5	R08C7.5
R09A1.2	R09A1.2
R09E10.1	R09E10.1
R09E10.2	R09E10.2
R09E10.3	R09E10.3
R09E10.6	R09E10.6
R09E10.8	R09E10.8
R102.10	R102.10
R105.1	R105.1
R10D12.10	R10D12.10
R10E4.7	R10E4.7
R10E9.2	R10E9.2
R10H10.2	spe-26
R11A8.8	R11A8.8
R11E3.1	R11E3.1
R12E2.6	R12E2.6
R13F6.8	clec-158
R13H9.2	msp-57
R13H9.6	R13H9.6
R155.2	R155.2
R52.2	R52.2
T01B11.4	tag-316
T01E8.9	ubxn-5
T02B11.9	T02B11.9
T02E1.1	spe-12
T02E1.7	T02E1.7
T03F1.5	gsp-4
T03F6.6	T03F6.6
T04B2.2	frk-1
T04B2.8	T04B2.8
T04F3.3	T04F3.3
T05A10.3	ttr-14
T05A7.6	T05A7.6
T05C12.1	T05C12.1
T05C12.3	T05C12.3
T05D4.5	T05D4.5
T05F1.5	T05F1.5
T05F1.8	T05F1.8
T06A4.2	mps-3
T08B2.12	T08B2.12
T08B6.4	T08B6.4
T08B6.9	T08B6.9
T08G11.2	T08G11.2
T09F5.10	T09F5.10
T09H2.1	cyp-34A4
T10D4.4	ins-31
T10E9.3	T10E9.3
T10E9.6	T10E9.6
T10E9.9	T10E9.9
T11F9.9	col-157
T13F2.11	msp-78
T13F2.12	T13F2.12
T13F2.9	T13F2.9
T13F3.8	T13F3.8
T13H10.1	kin-5
T14D7.3	tag-212
T14G10.8	T14G10.8
T15B12.2	T15B12.2
T16G12.7	T16G12.7
T16H12.6	kel-10
T20F5.5	T20F5.5
T20H4.2	T20H4.2
T21D9.1	col-164
T21G5.4	T21G5.4
T22B3.3	T22B3.3
T22C1.8	T22C1.8
T22C1.9	T22C1.9
T22H9.3	T22H9.3
T23B3.5	T23B3.5
T23B7.1	nspd-4
T23F11.2	T23F11.2
T23F6.3	T23F6.3
T23G11.1	T23G11.1
T25B9.4	T25B9.4
T25B9.6	T25B9.6
T25D10.5	btb-2
T26A5.1	wht-6
T27A3.3	ssp-16
T27A3.4	T27A3.4
T27A3.5	T27A3.5
T27C10.7	nspd-10
T27E7.1	T27E7.1
T28B8.6	T28B8.6
T28F2.6	col-50
T28F4.3	T28F4.3
T28H11.5	ssq-2
T28H11.7	T28H11.7
W01B11.1	W01B11.1
W01B6.2	W01B6.2
W01B6.4	W01B6.4
W01B6.6	W01B6.6
W01C9.4	W01C9.4
W01D2.3	W01D2.3
W02A2.8	W02A2.8
W03C9.8	W03C9.8
W03D8.3	W03D8.3
W03D8.9	W03D8.9
W03F11.3	dct-9
W03F11.4	W03F11.4
W05B10.3	W05B10.3
W06A7.5	nspa-8
W06D4.2	W06D4.2
W08E3.4	W08E3.4
W08F4.7	W08F4.7
W09C3.6	gsp-3
W09C3.7	W09C3.7
W09D6.4	W09D6.4
Y105C5B.18	Y105C5B.18
Y105E8A.27	Y105E8A.27
Y106G6D.3	Y106G6D.3
Y106G6G.1	Y106G6G.1
Y106G6G.3	dlc-6
Y106G6H.13	Y106G6H.13
Y110A2AL.7	Y110A2AL.7
Y113G7C.1	Y113G7C.1
Y116A8C.23	Y116A8C.23
Y119C1B.1	Y119C1B.1
Y11D7A.11	col-120
Y18D10A.12	clec-106
Y18H1A.1	Y18H1A.1
Y1A5A.1	Y1A5A.1
Y23H5A.4	Y23H5A.4
Y25C1A.1	clec-123
Y2H9A.3	col-162
Y37D8A.8	Y37D8A.8
Y37E11AL.2	Y37E11AL.2
Y37E3.19	Y37E3.19
Y38C1AA.7	Y38C1AA.7
Y38C1BA.3	col-109
Y38E10A.17	Y38E10A.17
Y38F1A.1	Y38F1A.1
Y38H8A.3	Y38H8A.3
Y38H8A.4	Y38H8A.4
Y39B6A.9	Y39B6A.9
Y39E4B.11	Y39E4B.11
Y39G10AR.16	Y39G10AR.16
Y40H4A.2	Y40H4A.2
Y41C4A.11	Y41C4A.11
Y41C4A.18	Y41C4A.18
Y41C4A.5	pqn-84
Y43C5A.1	nspd-7
Y43C5A.4	Y43C5A.4
Y43F8A.2	Y43F8A.2
Y43F8C.1	nlp-25
Y43F8C.5	Y43F8C.5
Y43F8C.9	Y43F8C.9
Y44A6D.5	Y44A6D.5
Y45F10B.3	Y45F10B.3
Y46C8AL.1	clec-73
Y46G5A.10	Y46G5A.10
Y46G5A.14	Y46G5A.14
Y46G5A.30	snf-5
Y46H3D.1	Y46H3D.1
Y47D3A.10	tbx-34
Y47D3A.30	elo-8
Y47D3A.31	Y47D3A.31
Y47D7A.15	Y47D7A.15
Y47G6A.26	Y47G6A.26
Y47G6A.3	Y47G6A.3
Y48A6B.4	fipr-17
Y48B6A.5	Y48B6A.5
Y48G8AL.12	Y48G8AL.12
Y49F6B.10	col-71
Y49F6B.8	Y49F6B.8
Y50E8A.12	Y50E8A.12
Y50E8A.2	Y50E8A.2
Y51A2D.8	Y51A2D.8
Y51B9A.5	Y51B9A.5
Y51B9A.7	Y51B9A.7
Y51H4A.26	fipr-28
Y51H4A.9	col-137
Y51H7C.1	Y51H7C.1
Y51H7C.13	Y51H7C.13
Y51H7C.8	Y51H7C.8
Y51H7C.9	Y51H7C.9
Y53C12A.7	Y53C12A.7
Y53F4A.2	Y53F4A.2
Y53F4B.11	Y53F4B.11
Y53F4B.19	Y53F4B.19
Y54E10BL.2	col-48
Y54E2A.7	Y54E2A.7
Y54E2A.9	Y54E2A.9
Y54F10BM.3	Y54F10BM.3
Y54G2A.13	Y54G2A.13
Y54G2A.15	Y54G2A.15
Y55B1AR.4	Y55B1AR.4
Y57A10A.11	rol-1
Y57G11A.2	Y57G11A.2
Y57G11C.14	Y57G11C.14
Y57G11C.52	Y57G11C.52
Y57G11C.6	Y57G11C.6
Y57G7A.5	Y57G7A.5
Y57G7A.6	Y57G7A.6
Y59E9AL.6	Y59E9AL.6
Y59H11AM.1	Y59H11AM.1
Y66D12A.11	Y66D12A.11
Y66D12A.20	spe-6
Y67A6A.1	Y67A6A.1
Y67D8C.7	Y67D8C.7
Y69A2AR.19	Y69A2AR.19
Y69A2AR.23	Y69A2AR.23
Y69E1A.1	Y69E1A.1
Y69E1A.2	Y69E1A.2
Y69E1A.8	Y69E1A.8
Y71F9AL.2	Y71F9AL.2
Y71G12B.18	Y71G12B.18
Y71G12B.27	Y71G12B.27
Y71G12B.3	Y71G12B.3
Y71G12B.30	Y71G12B.30
Y73B6BL.34	col-112
Y73F8A.11	Y73F8A.11
Y73F8A.12	Y73F8A.12
Y73F8A.15	Y73F8A.15
Y76A2A.1	tag-164
Y76B12C.4	Y76B12C.4
Y79H2A.2	Y79H2A.2
ZC116.2	cyc-2.2
ZC168.6	ZC168.6
ZC21.8	ZC21.8
ZC373.6	dao-4
ZC395.4	ZC395.4
ZC477.7	ZC477.7
ZC513.12	sth-1
ZC581.2	ZC581.2
ZC581.7	ZC581.7
ZK1010.5	ZK1010.5
ZK1010.7	col-97
ZK1053.2	ZK1053.2
ZK1127.2	ZK1127.2
ZK1128.3	ZK1128.3
ZK1225.4	ZK1225.4
ZK1225.6	ssp-31
ZK1248.1	ZK1248.1
ZK1248.5	ZK1248.5
ZK1248.6	msp-64
ZK1251.1	ZK1251.1
ZK1251.6	msp-76
ZK1290.11	ZK1290.11
ZK1290.6	rnh-1.1
ZK180.6	ZK180.6
ZK262.4	ZK262.4
ZK265.2	col-63
ZK265.3	ZK265.3
ZK354.6	ZK354.6
ZK354.7	ZK354.7
ZK354.8	ZK354.8
ZK377.1	wrt-6
ZK39.3	clec-94
ZK484.5	ZK484.5
ZK484.7	ZK484.7
ZK512.10	ZK512.10
ZK512.8	ZK512.8
ZK546.3	ZK546.3
ZK546.4	ZK546.4
ZK546.6	msp-152
ZK550.5	ZK550.5
ZK617.3	spe-17
ZK622.1	ZK622.1
ZK666.2	ZK666.2
ZK686.5	ZK686.5
ZK688.10	ZK688.10
ZK688.12	ZK688.12
ZK792.3	inx-9
ZK795.2	ZK795.2
ZK809.1	ZK809.1
ZK84.1	ZK84.1
ZK84.2	ZK84.2
ZK84.5	ZK84.5
ZK849.1	ZK849.1
ZK849.6	ZK849.6
ZK858.2	ZK858.2
ZK858.8	ZK858.8
ZK892.5	ZK892.5
ZK930.4	ZK930.4
ZK938.1	ZK938.1
ZK945.7	ZK945.7
ZK970.8	ZK970.8
	703 genes
	12 BAR-1 responsive genes
