# Supplementary material for: Use of an Activated Beta-Catenin to Identify Wnt Pathway Target Genes in Caenorhabditis elegans, Including a Subset of Collagen Genes Expressed in Late Larval Development
Source: G3 (Bethesda). 2014 Feb 25;4(4):733–47. doi: 10.1534/g3.113.009522 (PMC4059243; doi:10.1534/g3.113.009522)
Supplement: Supporting Information [file supp_g3.113.009522_TableS8.zip]

Archive with 2 entries (2 files):
- TableS8/READ_ME.txt
- TableS8/TableS8 oligonucleotides used.xlsx
