# Supplementary material for: Use of an Activated Beta-Catenin to Identify Wnt Pathway Target Genes in Caenorhabditis elegans, Including a Subset of Collagen Genes Expressed in Late Larval Development
Source: G3 (Bethesda). 2014 Feb 25;4(4):733–47. doi: 10.1534/g3.113.009522 (PMC4059243; doi:10.1534/g3.113.009522)
Supplement: Supporting Information [file supp_g3.113.009522_TableS8.zip › TableS8/READ_ME.txt]

Worksheet 1.  Oligonucleotides used for qPCR validation of candidate Wnt target genes.
Worksheet 2.  Oligonucleotides used to create YFP reporters by Gateway cloning or overlap extension.  Oligonucleotides used to amplify a portion of the bli-1 gene for RNAi by feeding.  
