# Supplementary material for: Use of an Activated Beta-Catenin to Identify Wnt Pathway Target Genes in Caenorhabditis elegans, Including a Subset of Collagen Genes Expressed in Late Larval Development
Source: G3 (Bethesda). 2014 Feb 25;4(4):733–47. doi: 10.1534/g3.113.009522 (PMC4059243; doi:10.1534/g3.113.009522)
Supplement: Supporting Information [file supp_g3.113.009522_TableS8.zip › TableS8/TableS8 oligonucleotides used.xlsx]

## Sheet: qRT-PCR primers
Supplemental Table 8: Oligonucleotides
sequence name	gene name
upregulated		forward	reverse
C54D1.6	bar-1	GACGAGATTCATCAAAACCATACAA	TACTCGGACCAGGGTTTGAT
F45E4.1	arf-1.1	AAATACCACAACATTAGTG	TTGTCCAGAGTGAGCGTTTG
Y41C4A.11		GGGATATTCAGACCCAAAAATG	CACACCAAGCTCTTCCCTTC
C07D8.6		TTCCAACTGGACAGAAATTGGAC	CAGCAGCAAAGGCATCCT
F20D1.5	arl-7	TGTGGTGGACAGTTCGGATA	ACCACAGATGAACCACTCTCTATTC
F47F6.3	oac-30	AAGTGCCGGTTTATCGATCT	AGTTCAAGACCCCCTCGACT
ZC239.12	sdz-35	GTTTGTAGTTTATATTTCGATTTCTTCTTT	GGATTGTTTCGTATGGGGATT
C09G5.6	bli-1	GGAGGACAAGTTCCAGTTGAA	GTGGTTCCTGTAAAAGCGATT
ZC373.6	dao-4	CGACCTTGCAAGATCACTACAA	CGGAAAGTGCTCTATGGTATCC
Y76A2A.1	tag-164	AGCGAACTTGGTACGCCTAA	GGTTGTTGAAGCTGGAGTAACAC
F54C9.4	col-38	GGAGTCCATGACATGAAGGTG	CCTTGAGAGTTGGCATCACA
R08F11.3	cyp-33C8	AAAAGGGGACTGGAGTCGTT	AAGTCCTTCTCCGAGGCATT
Y71D11A.3		ATACCGTTGGAAAGGAGCATATAGTGCTTG	CCTTGGCAGAAAATGGCTTA
F21F8.4		GCTTTGGGAGCAAAATACCAC	CCTCCGAAATCGAATGAGAA
K09H9.3	col-49	TCATTTCGTTTGAGCATTCG	ATCCCTTCTCTCCTGGTGGT
F15E11.12		TAGAGTATGCTGGAAAGGATGGAA	CCACTTTGCGAAATGAATTG
F15E11.15		ACTTCGACGGATGACTGCTC	CCAGAATCATTGGTTTGTTCC
Y113G7B.1	fbxa-116	TGCACTGTTTGGTGATCTCG	ACGTCCGCTTCAATATCTGG
Y49F6B.10	col-71	TGTTGGAGTTGAAGAAGGACCAC	GTGGGGTTACTGGCTCACAT
F44G3.10		ATGCAACACTGGGATATTCTGC	CAATTGCACTCCACAAATGC
ZK666.6	clec-60	TTTGCTGCAAGTGAACTGTTT	CGACTGGAAGAATGCAGACA
F32A7.2	srw-93	ATCTGGGATTTTTCTTCCTACCTATG	CGATGCAATCCATTGCTGAT
F49E12.2	dod-23	AGAAGCAACGATCGACTTGG	TCGTCAAACGATACCATCCA
K02D7.3	col-101	ATGAGTACAAGAGATTCGAAGGAGTAGC	GCTTCCAACTCCACAAGAGC
T22B7.3		GATTTGATTGAGGTTTCTCAAAAGG	TTGAAGAGTGCAGCATTTGG
K08B4.3	ugt-19	GGAATTCACAGCGAGATTTGG	TTCTCGATCCGAAGCATTTT
T02B5.1		GAAGCTTATGAGTTTTGGAGCA	TTGCGTTCTCTCCAATTTTTC
T22D1.3		TATCACACAAGATGTTATGGCTGTTG	TATTCTCCTGGCGCTTCAGT
T26E4.4		GGTGAAACATTACCAAAAATGG	AACCACCATCCAAAAGTTGA
Y37H2A.11		CATTTGTTGAGGGGGAAGTG	GGAATCTCGGTGCTCACAAT
T08G5.3		AGGTTTTAGAAGAGGACAGATCC	ATGGGGCTCTTTTTGTTCCT
Y58A7A.5		TGAGCAAGAAAGCCATCAACC	CGCCAATCCATTTTTCTCAA
ZC416.4	kgb-2	AACTATTCGGAAAAAGTAGACATTTGGT	GCACGTGCTAGATGTTGTGG
F07A11.4		ACATCTCCACATCCTAATTCAACGAT	CGTTTGTAAAGTGCTCGTAGACTG
Y47D3B.11		CCGAGAAATTGTCTGGTCGCTCTG	AGTGAAGGACGTTGATGAGATGAT
F41E6.14	oac-29	TATTCAGGGAATGAACGAAATCACTTTTCA	TCAACTTTGCTGGATAGTCTATTGTAA
F45D11.15		TGCTCAATAGCACACTTTCACAATTCTTAC	TCTCTCCACGTACTTTTTGAGTTTC
T04H1.9	tbb-6	GAAGCAATCTTCGACATCTGTCA	GAGCGAATGAAGTCATGAAGAAATG
F08G2.7		ACGACTCATGGGGGAGCTGGCGAAT	ATCATCATCATGGAAGAAGCTTGAG
K05B2.4		CTGCATTTAGATTTTCTCTCGCCGTAGAT	AAGGTTCCTGCAAAAGCTGAAAAC
C54F6.14	ftn-1	AGTATTTGGAAGAGCAGGTACATTCGATCA	TTCCTCTTTGTCGAACAAATATTCTCC
F09C8.1		ATACTTTGATTCCCCCAATGGAAAATGGAA	TGAAACTGTAGATTTTGAGCCAACTG
F15E11.14		AATCAAACAGATTGAGACAAACTTAGACGA	CTTGATTACTGTAGTTTGGGCATGG
F15E6.4		AGCTAGAGCCGGAGCAAACTTGA	ACGCCTCCTGGGTTGACAC
F20B4.6	cgt-2	TGCAAAATGCAGAACAAGAAAATG	TGATGAATACCAATGGAGCAAATA
H23N18.3	ugt-8	GAAGCATCTGGAGTTTGCGATGGAAT	GACAATTCTAATTGGTAGGAGGGAAA
M28.8		CAACTGAGGAATTGTGGGCAACACCA	ATGTCTTTCATCTGGAAGAACTTGAAC
T22C8.5	sptf-2	CATTTAAGAGCACATTTAAGGAAGCATAC	ACCGATGTCAAGTGTTGTTGAAGAT
Y54G2A.10		TCATGATGGACGCTGCTTCATTGGTG	ACTGGAGGTTAGTGAAGTCGGTAGG
ZK180.6		GAGACATCCCAGCCCTCGGAGA	CACTTGCTTGGTTTCAGCTCCT
C04F1.1		AGTTATGGAGAAATATGGCTACATTGAAAC	ATCTCCCATTTTTGTAGAAAATATCAA
C23H4.6		ATCTAAAAGGATTGTCAGGTGGAG	ACAAGAAGATCCATGACAAGTTTTCTA
C37A5.9	pry-1	GCTATTTAGGAACCGATAAAATCCC	CCATCCTCACATTCGGTTTT
C49G7.10		GTTCCCCATATTTTTGTTTCATTTCTC	TTTTCAGGTTGAAGACTTTTGTAGG
F58B3.2	lys-5	CAGAGCTGCTGGCCTCACTGATGTCGATG	GCATGATCAGCTGGCCAATTGAGACGTT
F59D6.3		CAGAAACGACCATCCCCGACA	TATTCTACTGCTCTGACGTTGTACG
K01D12.11	cdr-4	TCACACCGGCGGATGCAACAGTGTTTGGT	TCAAGCACCTTGGGGAAATCTTTGTCA
K09D9.1		ATCAACTTATCACTGAGGATACCTACG	TTTATTAAACCCGTAGTTTTGTAAACAT
R07B1.5		GATATTGTGCTCATTACTTTCTACAGTG	CGTTAACACAATTCATGACAACATT
E03H4.4		GATCTATTAATCATCAAACATCACTCG	CACAATATGTTTTTCGAGCATCTCC
Y43C5A.3		AGCAGATGCACAATATGGATACTACAG	AGAATAGGAAGAATAGCTCGGGTAA
C26F1.5	grl-10	ATGATCGAGAACATCAGCGAC	ACGTTGTCAGCCCTCTTGTT
D1086.3		TTCGTGCAAAGACACCATGGAATG	CATCCTTATCACTTTTCTTCAATGC
R11G11.6		TCAGACCAATAATCTTTCGGATCAGTAC	ATAGTTGGGAGATGATTTGTGTTGT
T04H1.3	ttr-22	GCTCAGACCAATAATCTTTCGGATCAGTAC	ATTTTTGTTGCTCAAAATCGCTTC
B0285.9	ckb-2	CAAAAAGCTCAAAAACCGTTCACCAT	GGAAGTAAACTGCCAATCGATCACG
C09E8.3	mlt-10	AGAAGGACATCCGCGCCCTCG	AAGACGATGAATGTGTTGGAGAG
F43E2.8	hsp-4	ATCTCGTGGAATCAACCCTGAC	AACGGTATTTCTTCCAATCAACTTA
H04M03.4	glf-1	ATTCCAACTCCAAATCGTGACC	CTGGTTCTCCAAGAATTACTCGAT
H23N18.5		AAGACTTAACAAAGTCGACGCCTGCT	CTCTTGGCTGTGTTACAGAATGTG
K05F1.10		CGAGAACTTGTTCAGCCCACCTCAC	TGGCTCGTAATAAGTGTTGGGGCAGT
R11D1.3		TACAGCAATGCCAACAATTGTCTTAATCCT	CTTTTGCAACTCCATATGTTTTCTG
T21B6.2	pho-7	TGTAAAGATATACTTTCGCAACACGACAAC	GCATATATCTTCCAAATGCTCAAGA
W06B11.4	hog-1	TTTACAAAGGAAAATTTCGCCAAC	TAGTAATCGGATTGTAACCGTGTG
ZK678.5	wrt-4	CAAAACACTTTCTTCACTAATGTTCTC	CGTTAAGACCGTAACCAATGTTATC
C08B11.7	ubh-4	GATGAGGATTACAAAATGGAAATGTACCG	TTTAGCGGCTTGATAAGCGTTGTCG
C08B11.9		CTTCCACAAAGAGGAGAAAGAATAAACG	ATTTGATCGGCAATTTGCTTCAGAC
C08E8.4		CTGAAAAATCACTTCAGAGTAATGC	CAGAATTCACCAGTTTCTTCGCAGT
C29E6.4	cutl-27	TGTCCACTGATGGCATGTACTTCTC	AAGTTATCTCGATGACCTGCGTCTG
C47B2.8	prx-11	GAGCAGCTGTTACAGGAATCTACA	CCTTTCCGATAAATCACTCTCATC
C52D10.13	col-138	AAGACAAGGACCACAAGGAGAG	TAATATCCTGGAGCAGTTCTTGGT
C54E4.5		GCATTTGGCAGGTCTAATCCACGACT	GATGGCTAATGTCCGGGTTCCCATC
F13H8.5		CAAGCCAAGAACTGCCAGTGCAAAA	TGATGTTGTGGGCATGCATCAGTTC
F15B9.8		GAATTCCAGAAAGATTGGCGTTCG	CGGCGTCAACGTAGCATTTCTCAAT
F33A8.7		TCCGCAAAATGTCACCCTAATC	AATTCGACGAGATCTTCTGGCTTCT
F44E2.2	retr-1	ATGGTTTCCAGATTCAAAAGGAGCAAATCC	TCCATAATTTCCTCGCGCATCATTG
F52F10.3	oac-31	TCTGCTTGGCACGTGTTTCTCTATATTTCA	ACTTGTTTTGGCAGGTGGCATTTGA
F57B9.9	pqn-46	TGACAAACAGCGAAGAGGGAGAATG	TCTCAGCTTGACGAGCTTCTTGAAT
F58B6.2	inft-1	AAACGGGAGATAACCATGAAGC	TTCTCCAGAACACTCATTTTAGGC
H04M03.3		TTGTCAAATTCCACAACGCCACTCC	AAGTGGAGAGGGTTGCCAGACCAAT
K01D12.14	cdr-5	TTATTTATGAAGAAGGTCCATGAAAGAACT	AGGCTGAAGCAACTTCTCCAAAAAC
K10G4.3		GGAAAATATTGAAGAATCTTATGAAA	GTATGGAATGTTCTTAAAGTCTCG
T03F6.3		AGGATACAATTCAGGCTAACGCTCGTTTC	GAGACCGTACACATGTGAGAGATT
T07G12.3		TTCGGCTTAGCAAGGTGACAAGTTTGATTG	TCCAATCGAGTCACTTTTTCGAATTT
Y11D7A.9		TATCTGAATCCATATGGCCGATTATCATAC	TCCACTGTATTCACATAACGCGAAA
Y38H6C.9		TTATAAAGAATTTCCGCTCGAGACCAC	CCACCAGAAGTTTGTTCCGATCTTCC
Y46G5A.29		TCCGTTCGTCAATTACACAGCCACA	TCTTCGATCATAATGAGCCCGGTGT
Y58A7A.3		AGTGGCACCTGAGATATGCTATGATGAATG	CCAAATTCACACTTTCTCGACATCC
ZC13.4	mab-7	TACTAGTAATGAAGGACTCAACATGATCG	AACTGCCAACTCTTCTTAATCGTC
ZC373.7	col-176	CTGGACAACCAGGAACCCCAGGAG	GGCGTCCATCTGGTCCCTTTGGT
ZK836.1	lon-3	CGGACCAGATGGAGAGGAAG	GGGCACTTACAGTACTCAGCATC
downregulated
F01F1.5	dpf-4	TCATCTGGAGGGTATCTGATTCTG	TCTTCGTAAATGCTCGCTTG
B0024.2	col-150	GAAGTCCATGAAGAAGTTTTGGATGGTGTG	TTGACGGAAGACAGAGTTAAATGGA
C44C10.1	col-180	ATCACAAGGACCAGTCGGAGAC	TTAATATCCTGGGGCAGTTCTTGGT
F09G8.6	col-91	TTGACGAGTTCAAGATCAATGAGAAGAATG	TTTTAGCAAGAGCTTGACAGTCTGG
F08F1.6	spp-13	GACTTTTGTTTTAATTGCTTTAATGG	CACCCAAGACGGGATCTG
F22E10.3	pgp-14	TCCGAAAGGGCTGTACAAGAG	TGAATGGACGACAAACGATG
ZK593.5	dnc-1	ATGTCCCATCGAATCCAAAA	GGCGATTCACCGAGTTGAG
ZK593.7	lsm-7	AAGGAGGACGTGAAGCAAGTG	GACCGAAGGATTTTGTGGATC
ZC168.5	grl-21	TTATCAAGAAGGGAATGACATCAGG	GAATCGGAAGAAGCGAGGTA
Y38E10A.15	nspe-7	AACCTTCTTTTCTCCTTCGTTTTT	AACTTGAGCCCATCCAAGAG

## Sheet: YFP and RNAi Primers
Supplemental Table 8: Oligoucleotides
Construct name	Forward	Reverse
Gateway
col-38(p)::YFP	GGGGACAAGTTTGTACAAAAAAGCAGGCT ATAGTAGTCAGTCTTTCCCTCACGTCTAC	GGGGACCACTTTGTACAAGAAAGCTGGGT TTAGACGATGTCTGAGTGTTCCAT
col-49(p)::YFP	GGGGACAAGTTTGTACAAAAAAGCAGGCT ATGATTAATTGTTTTAGTTCACCGTAATACTTACTT	GGGGACCACTTTGTACAAGAAAGCTGGGT GATGATGAGGAAGAATGAGATTTTCG
col-71(p)::YFP	GGGGACAAGTTTGTACAAAAAAGCAGGCT ATCTCATTTGAAGGAATTCCAAATCT	GGGGACCACTTTGTACAAGAAAGCTGGGT TTTAAAGCCGCCGAAAATC
bli-1(p)::YFP	GGGGACAAGTTTGTACAAAAAAGCAGGCT AGTTTTCCGTCACCGTAATGTT	GGGGACCACTTTGTACAAGAAAGCTGGGT GATGAGGTTAGATCACACTACTCTCC
dao-4(p)::YFP	GGGGACAAGTTTGTACAAAAAAGCAGGCT ATACAAATAAGTTTCAGAGTGAAATGTTCAAA	GGGGACCACTTTGTACAAGAAAGCTGGGT AGTTTCGCATACCTTCTGGATTCT
Y41C4A.11(p)::YFP	GGGGACAAGTTTGTACAAAAAAGCAGGCT TTTGTGATGGCTGAAGTAG	GGGGACCACTTTGTACAAGAAAGCTGGGT CTGGAGAGGACATTTTTCAGATAAATC
tag-164(p)::YFP	GGGGACAAGTTTGTACAAAAAAGCAGGCT TTTCCGACATTTTGTGTACTCG	GGGGACCACTTTGTACAAGAAAGCTGGGT TTGCGAGCCGGACGTCTCCT
Y43C5A.3(p)::YFP	GGGGACAAGTTTGTACAAAAAAGCAGGCT TCGAACTGACTCTTCATTCTGC	GGGGACCACTTTGTACAAGAAAGCTGGGT TCTGAATCTCGTGGTCACTACTATCTG
SOEing - pry-1(p)::YFP
pry-1(p)::2xNLS (A,B)	GTAGCCTTATATAAATTTGAATTTCCAGAGC	AGTCGACCTGCAGGCATGCAAGCTGCACCTGAAAAGGAGGTGAATTTTATGAT
2xNLS-YFP (C,D)	AGCTTGCATGCCTGCAGGTCGACT	AAGGGCCCGTACGGCCGACTAGTAGG
RNAi
bli-1(RNAi)	gcgcgcgAGATCTTCCACCACCTCGTCAACCTTCTG	gcgcgcgcCCATGGCGGGTATTAGTTGGATTTGGTG
