# Supplementary material for: Use of an Activated Beta-Catenin to Identify Wnt Pathway Target Genes in Caenorhabditis elegans, Including a Subset of Collagen Genes Expressed in Late Larval Development
Source: G3 (Bethesda). 2014 Feb 25;4(4):733–47. doi: 10.1534/g3.113.009522 (PMC4059243; doi:10.1534/g3.113.009522)
Supplement: Supporting Information [file supp_g3.113.009522_TableS9.zip › TableS9/READ_ME.txt]

POP-1 binding sites in targets. We examined the upstream regions of 38 validated BAR-1 targets (Columns A and B) for the presence of POP-1 binding sites.  The 22 genes from Table 1 are indicated in red.  Column C indicates the observed fold upregulation of each gene in the microarray analysis.  Column D indicates the length of upstream region analyzed (from gene ATG to the transcript of next gene upstream).  Column E indicates the number of predicted POP-1 binding sites based on a sequence of that length, the GC content of the C. elegans genome, and a POP-1 consensus site (YTTTGWWV) based on previously known POP-1 binding shown in vivo (see JACKSON AND EISENMANN 2012).  This consensus site is predicted to be found once every 1214 bp.  Column F shows observed sites matching the consensus POP-1 site.  Green cells indicate genes with more than the predicted number of POP-1 sites.  Average values for predicted and observed sites are indicated below columns E and F.  Note that a few genes show an excessive number of POP-1 binding sites (e g., Y71D11A.3, pry-1); this is due to repetitive DNA elements in the upstream region of these genes which were not masked during the search and which contain  sequences matching the consensus POP-1 site.
