# Supplementary material for: Use of an Activated Beta-Catenin to Identify Wnt Pathway Target Genes in Caenorhabditis elegans, Including a Subset of Collagen Genes Expressed in Late Larval Development
Source: G3 (Bethesda). 2014 Feb 25;4(4):733–47. doi: 10.1534/g3.113.009522 (PMC4059243; doi:10.1534/g3.113.009522)
Supplement: Supporting Information [file supp_g3.113.009522_TableS9.zip › TableS9/TableS9 pop-1 binding sites in targets.xls]

## Sheet: pop-1 sites
Family/Iupac		Microarray dntBAR-1	sequence length (bp)	expected sites YTTTGWWV (1/1214.4bp)	actual sites YTTTGWWV
Locus Id:	Gene symbol:
			10000	8.21423
F45E4.1	arf1.1	21.1	1300	1.06785	3
Y41C4A.11		20.6	4900	4.02497	20
C07D8.6		11.3	2938	2.41334	12
F20D1.5	arl-7	10.8	1300	1.06785	4
F47F6.3	oac-30	7.1	6671	5.47971	29
ZC239.12	sdz-35	6.6	2014	1.65435	11
C09G5.6	bli-1	6.5	3967	3.25858	4
ZC373.6	dao-4	6.5	2103	1.72745	5
C24D10.8	nspd-6	4.9	983	0.807459	2
Y76A2A.1	tag-164	4.9	5488	4.50797	22
F54C9.4	col-38	4.8	1922	1.57877	2
R08F11.3	cyp-33C8	4.6	3228	2.65155	14
Y71D11A.3		4.6	31096	25.543	205
F21F8.4		4.2	3142	2.58091	3
K09H9.3	col-49	3.9	3213	2.63923	5
F15E11.12		3.7	3753	3.0828	11
F15E11.15		3.7	4944	4.06111	20
Y113G7B.1	fbxa-116	3.6	2948	2.42155	13
Y49F6B.10	col-71	3.6	2915	2.39445	5
C24D10.7	nspd-3	3.5	1014	0.832923	6
F44G3.10		3.5	1648	1.3537	4
ZK666.6	clec-60	3.4	2508	2.06013	6
F32A7.2	srw-93	3.3	1847	1.51717	6
F49E12.2	dod-23	3.3	2260	1.85642	6
K02D7.3	col-101	3.3	2650	2.17677	8
T22B7.3		3.3	5275	4.333	26
K08B4.3	ugt-19	3.2	4294	3.52719	20
T02B5.1		3.2	3991	3.2783	27
T22D1.3		3.2	4474	3.67505	9
T26E4.4		3.1	3480	2.85855	14
F08G2.7		2.7	6831	5.61114	32
C54F6.14	ftn-1	2.6	2648	2.17513	11
T22C8.5	sptf-2	2.5	3375	2.7723	8
F20B4.6	cgt-2	2.5	7255	5.95942	34
C37A5.9	pry-1	2.4	9970	8.18958	55
E03H4.4		2.3	4524	3.71612	10
Y43C5A.3		2.3	2788	2.29013	9
F52F10.3	oac-31	2	4175	3.42944	7
AVERAGES >>		5.06842	4311.37	3.54146	18.1053
